# Supplementary material for: 2-[2-(Methyl­sulfon­yl)eth­yl]isoindoline-1,3-dione
Source: Acta Crystallogr Sect E Struct Rep Online. 2009 Jul 18;65(Pt 8):o1932. doi: 10.1107/S160053680902580X (PMC2977474; doi:10.1107/S160053680902580X)
Supplement: Supplementary file 2 [file e-65-o1932-Isup2.hkl]

# 
# h,k,l, Fc-squared, Fo-squared, sigma(Fo-squared) and status flag 
# 
data_I
_shelx_title ' X in P2(1)/c' 
_shelx_refln_list_code          4 
_shelx_F_calc_maximum      141.57 
_exptl_crystal_F_000       528.00 
_reflns_d_resolution_high  0.8329 
 
loop_ 
 _symmetry_equiv_pos_as_xyz 
 'x, y, z' 
 '-x, y+1/2, -z+1/2' 
 '-x, -y, -z' 
 'x, -y-1/2, z-1/2' 
 
_cell_length_a     7.6030 
_cell_length_b    17.7660 
_cell_length_c     8.9940 
_cell_angle_alpha  90.000 
_cell_angle_beta  112.310 
_cell_angle_gamma  90.000 
 
_shelx_F_squared_multiplier     1.000 
 
loop_ 
 _refln_index_h 
 _refln_index_k 
 _refln_index_l 
 _refln_F_squared_calc 
 _refln_F_squared_meas 
 _refln_F_squared_sigma 
 _refln_observed_status 
   1   0   0     4824.61     3972.77     72.17 o 
   2   0   0    15214.83    12978.62    187.11 o 
   3   0   0     5842.73     5786.77     37.75 o 
   4   0   0     1480.39     1526.14     23.64 o 
   5   0   0      541.61      497.58     16.10 o 
   6   0   0      363.99      339.72     15.36 o 
   7   0   0       18.02       20.17      6.43 o 
   8   0   0       14.15       20.46      7.09 o 
   1   1   0      965.53      900.32      8.64 o 
   2   1   0     9388.93     8162.04    149.44 o 
   3   1   0      326.64      279.15      9.09 o 
   4   1   0        3.52       -2.59      3.77 o 
   5   1   0     1027.89      954.39     21.94 o 
   6   1   0      297.66      290.08     14.33 o 
   7   1   0        1.61       -3.18      4.95 o 
   8   1   0        0.94       -5.32      5.84 o 
   0   2   0       23.70       28.59      1.63 o 
   1   2   0     3845.51     3511.30     77.27 o 
   2   2   0    20043.19    17285.42    223.16 o 
   3   2   0     1701.51     1517.94     19.94 o 
   4   2   0     1664.74     1656.08     24.08 o 
   5   2   0        5.87        9.60      4.43 o 
   6   2   0       26.94       30.21      5.69 o 
   7   2   0       27.26       34.94      6.65 o 
   8   2   0       31.88       35.09      8.05 o 
   1   3   0     4671.67     3985.91     90.86 o 
   2   3   0      490.20      566.58     10.27 o 
   3   3   0       55.29       70.32      5.02 o 
   4   3   0     3569.51     3630.97     36.27 o 
   5   3   0      208.25      199.96     11.01 o 
   6   3   0      259.13      264.82     13.96 o 
   7   3   0       63.74       89.23      9.09 o 
   8   3   0       47.42       41.59      8.64 o 
   0   4   0     1727.15     1899.92     15.22 o 
   1   4   0     1093.72     1089.28     12.63 o 
   2   4   0       57.21       72.61      4.06 o 
   3   4   0       75.33       82.51      5.32 o 
   4   4   0     1888.61     1827.16     26.96 o 
   5   4   0      846.81      821.57     20.76 o 
   6   4   0      378.85      334.92     15.14 o 
   7   4   0       46.51       49.49      7.61 o 
   8   4   0       83.59       77.93     10.19 o 
   1   5   0      925.30      861.91     12.26 o 
   2   5   0        8.05        6.06      2.44 o 
   3   5   0       20.02       18.39      3.18 o 
   4   5   0       26.79       28.51      4.58 o 
   5   5   0        8.72       12.56      4.21 o 
   6   5   0       72.74       65.45      8.20 o 
   7   5   0       23.57       22.60      6.87 o 
   8   5   0       43.82       21.35      9.16 o 
   0   6   0     2771.47     2875.29     23.27 o 
   1   6   0      434.68      475.64      9.97 o 
   2   6   0      196.32      194.13      7.46 o 
   3   6   0      281.37      318.75     10.56 o 
   4   6   0       27.19       21.94      3.99 o 
   5   6   0       40.47       50.31      6.13 o 
   6   6   0      232.62      209.27     13.00 o 
   7   6   0       19.14       22.38      7.17 o 
   8   6   0       46.24       36.27      8.94 o 
   1   7   0      458.17      520.93     11.30 o 
   2   7   0      229.04      216.95      8.20 o 
   3   7   0       24.34       24.45      3.84 o 
   4   7   0      216.70      183.86      9.90 o 
   5   7   0       23.41       24.23      5.24 o 
   6   7   0       17.04       35.61      5.39 o 
   7   7   0       68.91       60.57      9.09 o 
   0   8   0      343.61      335.44      9.60 o 
   1   8   0      450.01      439.37     11.45 o 
   2   8   0      713.10      758.93     15.96 o 
   3   8   0        2.40        5.98      2.95 o 
   4   8   0       61.97       60.35      6.80 o 
   5   8   0        2.28        1.55      5.02 o 
   6   8   0       39.35       41.07      7.46 o 
   7   8   0       44.02       48.02      7.24 o 
   1   9   0      307.11      302.64     10.12 o 
   2   9   0      517.91      536.73     14.04 o 
   3   9   0       12.33        8.72      3.55 o 
   4   9   0      449.16      438.64     15.51 o 
   5   9   0      358.46      361.81     16.10 o 
   6   9   0        7.89        3.18      5.32 o 
   7   9   0        3.07       -1.48      5.91 o 
   0  10   0     1721.01     1862.02     25.48 o 
   1  10   0       99.64      100.02      6.72 o 
   2  10   0      118.92      123.88      7.61 o 
   3  10   0      516.29      496.99     15.22 o 
   4  10   0      115.64       94.63      8.79 o 
   5  10   0        0.73       -1.70      5.39 o 
   6  10   0       81.42       80.37      9.68 o 
   7  10   0        2.56        0.74      5.69 o 
   1  11   0       17.48       21.27      3.92 o 
   2  11   0      471.78      497.44     15.44 o 
   3  11   0      258.63      268.37     12.11 o 
   4  11   0      440.56      446.69     16.62 o 
   5  11   0       52.13       41.07      7.83 o 
   6  11   0        0.18       -5.39      5.39 o 
   7  11   0       73.31       69.66     10.93 o 
   0  12   0      626.03      647.76     17.36 o 
   1  12   0      158.08      149.07      8.86 o 
   2  12   0      465.27      468.55     15.51 o 
   3  12   0      249.44      257.21     12.04 o 
   4  12   0       18.29       17.73      5.39 o 
   5  12   0      102.25      100.68     10.42 o 
   6  12   0       27.67       30.66      7.61 o 
   1  13   0      316.41      327.31     13.07 o 
   2  13   0      323.01      298.58     13.96 o 
   3  13   0       87.55       82.22      8.35 o 
   4  13   0       95.97      103.20      9.31 o 
   5  13   0      458.59      456.88     19.72 o 
   6  13   0        5.05       13.44      5.47 o 
   0  14   0     1816.10     1740.80     31.17 o 
   1  14   0      159.37      160.30     10.19 o 
   2  14   0       13.32        5.02      4.88 o 
   3  14   0      269.31      280.85     13.96 o 
   4  14   0        2.57        4.28      4.51 o 
   5  14   0        2.23       -5.39      5.39 o 
   6  14   0        2.35        4.65      6.06 o 
   1  15   0      325.57      332.63     15.14 o 
   2  15   0      107.45      109.40      9.09 o 
   3  15   0      133.91      143.08     11.15 o 
   4  15   0        5.41        2.59      5.17 o 
   5  15   0        8.52        9.46      6.21 o 
   6  15   0       20.75       23.79      7.98 o 
   0  16   0      259.12      226.78     12.63 o 
   1  16   0       94.66       97.58      9.31 o 
   2  16   0       56.96       44.03      8.35 o 
   3  16   0      113.08      100.98     10.34 o 
   4  16   0        0.16        1.40      4.58 o 
   5  16   0       41.66       42.25      9.23 o 
   1  17   0       34.11       32.72      7.31 o 
   2  17   0       29.96       29.10      5.76 o 
   3  17   0       32.80       33.09      7.61 o 
   4  17   0        0.03       -2.22      4.95 o 
   5  17   0        3.30       -7.17      7.17 o 
   0  18   0        0.03        5.17      3.62 o 
   1  18   0       46.99       48.38      7.53 o 
   2  18   0        0.46        1.33      5.10 o 
   3  18   0       51.60       43.36      8.27 o 
   4  18   0       26.80       30.51      7.02 o 
   1  19   0        5.49        7.76      5.91 o 
   2  19   0       45.78       38.63      8.94 o 
   3  19   0        4.29        7.68      5.91 o 
   0  20   0      298.12      316.53     17.80 o 
   1  20   0       28.22       27.92      7.24 o 
   2  20   0        0.27       -0.81      5.69 o 
   1  21   0       15.22       19.43      8.64 o 
  -8   1   1        1.08       13.00      4.65 o 
  -7   1   1       20.95       32.87      5.10 o 
  -6   1   1       12.71       11.23      4.73 o 
  -5   1   1        0.78        3.47      3.77 o 
  -4   1   1      466.31      453.04     12.63 o 
  -3   1   1     2098.69     2110.82     22.16 o 
  -2   1   1     1043.91     1044.36     12.41 o 
  -1   1   1     5588.17     5061.67     85.91 o 
   0   1   1     1254.90     1269.60     26.30 o 
   1   1   1       21.26       26.96      2.29 o 
   2   1   1     3668.42     3550.45     26.67 o 
   3   1   1      119.14      139.47      6.94 o 
   4   1   1      118.96      120.78      7.68 o 
   5   1   1       62.76       60.43      6.87 o 
   6   1   1       19.71       20.61      5.10 o 
   7   1   1        0.01       -2.73      5.32 o 
   8   1   1        0.09        3.25      6.13 o 
  -8   2   1        1.58       -1.48      4.58 o 
  -7   2   1       24.28       25.93      5.54 o 
  -6   2   1        0.37        9.31      5.02 o 
  -5   2   1       22.18       26.37      4.80 o 
  -4   2   1      755.95      704.86     15.66 o 
  -3   2   1      983.40      898.40     14.85 o 
  -2   2   1     1710.54     1787.49     16.77 o 
  -1   2   1      758.86      879.64      9.38 o 
   0   2   1     3174.57     3103.10    124.10 o 
   1   2   1      694.02      728.13      9.97 o 
   2   2   1       56.01       57.69      4.06 o 
   3   2   1       42.36       39.00      3.99 o 
   4   2   1      989.82      952.99     19.94 o 
   5   2   1      151.72      130.23      9.16 o 
   6   2   1        6.57        8.42      5.24 o 
   7   2   1       41.49       45.58      7.09 o 
   8   2   1       18.43       31.69      7.53 o 
  -8   3   1        0.10       -2.22      5.54 o 
  -7   3   1        4.33       -3.62      5.61 o 
  -6   3   1      803.75      735.30     21.50 o 
  -5   3   1     1295.56     1207.98     24.38 o 
  -4   3   1      302.47      309.22     10.93 o 
  -3   3   1      812.25      818.18     14.48 o 
  -2   3   1     4643.02     4788.95     28.66 o 
  -1   3   1     5910.47     4950.28    101.64 o 
   0   3   1     6026.97     5647.10     73.91 o 
   1   3   1     2238.86     2217.26     18.25 o 
   2   3   1     2376.66     2244.30     22.38 o 
   3   3   1       49.16       41.22      4.36 o 
   4   3   1       24.69       23.93      4.14 o 
   5   3   1      108.07      112.43      8.57 o 
   6   3   1       87.84       73.35      8.05 o 
   7   3   1       59.93       62.49      8.94 o 
   8   3   1       16.29       22.90      9.09 o 
  -8   4   1      102.82       83.84     10.86 o 
  -7   4   1        6.60        1.85      5.17 o 
  -6   4   1     1056.70      952.84     24.60 o 
  -5   4   1      134.27      128.53      8.64 o 
  -4   4   1      365.64      436.27     12.71 o 
  -3   4   1     2020.40     2006.81     23.19 o 
  -2   4   1     2335.21     2189.04     20.68 o 
  -1   4   1     1124.85     1192.69     13.30 o 
   0   4   1      105.50      105.31      2.93 o 
   1   4   1     1029.63     1031.22     13.37 o 
   2   4   1       66.69       51.63      3.84 o 
   3   4   1      482.52      463.31     12.48 o 
   4   4   1      507.44      486.13     14.77 o 
   5   4   1      515.60      485.40     16.84 o 
   6   4   1      340.03      316.23     15.88 o 
   7   4   1        7.07       -2.07      6.06 o 
  -8   5   1      225.88      251.01     15.29 o 
  -7   5   1      216.83      215.18     13.52 o 
  -6   5   1        5.21       25.04      5.61 o 
  -5   5   1      377.80      350.81     14.55 o 
  -4   5   1      162.81      176.62      8.64 o 
  -3   5   1      513.12      514.20     12.19 o 
  -2   5   1      594.40      691.20     12.48 o 
  -1   5   1     3830.07     3576.83     24.97 o 
   0   5   1     3004.83     2938.33     62.57 o 
   1   5   1      327.71      316.38      8.13 o 
   2   5   1        7.83       14.92      2.95 o 
   3   5   1      330.81      315.27     10.56 o 
   4   5   1      370.61      336.92     12.34 o 
   5   5   1      346.80      349.55     15.07 o 
   6   5   1       81.68      101.57      9.23 o 
   7   5   1        1.25       -0.74      5.98 o 
  -8   6   1      101.56      102.97     11.67 o 
  -7   6   1       62.71       43.29      8.72 o 
  -6   6   1        4.18       -5.32      5.32 o 
  -5   6   1      882.32      885.40     21.57 o 
  -4   6   1      700.95      701.24     17.29 o 
  -3   6   1      566.54      544.05     13.30 o 
  -2   6   1      472.85      416.99     10.27 o 
  -1   6   1     1128.38     1143.35     15.51 o 
   0   6   1      377.03      415.22      6.68 o 
   1   6   1      629.19      685.21     12.78 o 
   2   6   1       24.88       36.57      4.36 o 
   3   6   1     1960.19     1942.39     27.11 o 
   4   6   1      888.19      820.24     20.24 o 
   5   6   1       85.65       84.36      8.27 o 
   6   6   1      179.53      172.63     12.78 o 
   7   6   1       26.50       28.22      8.79 o 
  -8   7   1        3.28        2.36      8.49 o 
  -7   7   1      250.54      256.18     15.00 o 
  -6   7   1      160.75      137.84     11.23 o 
  -5   7   1      149.88      159.26     10.27 o 
  -4   7   1       13.68       17.14      4.28 o 
  -3   7   1      258.16      274.28     10.05 o 
  -2   7   1      849.54      868.78     15.66 o 
  -1   7   1       33.36       49.20      3.99 o 
   0   7   1     1755.76     2125.25     23.56 o 
   1   7   1      821.05      787.37     14.55 o 
   2   7   1      396.33      394.46     11.15 o 
   3   7   1       41.44       47.87      5.54 o 
   4   7   1       78.17       78.45      7.68 o 
   5   7   1       16.66       25.48      5.61 o 
   6   7   1       26.40       25.56      7.46 o 
   7   7   1        1.82        2.22      4.65 o 
  -8   8   1        1.02        5.61      6.28 o 
  -7   8   1        1.88        5.47      6.13 o 
  -6   8   1       50.25       36.93      7.31 o 
  -5   8   1      222.01      200.19     11.08 o 
  -4   8   1      201.89      173.22      9.53 o 
  -3   8   1      208.34      223.60      9.53 o 
  -2   8   1      151.26      131.86      6.94 o 
  -1   8   1      525.52      566.43     12.56 o 
   0   8   1      714.93      717.64     10.24 o 
   1   8   1     1617.29     1752.99     22.97 o 
   2   8   1       34.00       34.42      4.73 o 
   3   8   1      394.69      377.18     13.22 o 
   4   8   1      794.42      756.79     20.68 o 
   5   8   1       50.12       37.38      7.09 o 
   6   8   1        2.55        3.84      5.24 o 
   7   8   1       20.50       31.17      7.83 o 
  -7   9   1      144.60      163.25     12.26 o 
  -6   9   1       41.73       45.65      7.31 o 
  -5   9   1       38.81       26.89      6.57 o 
  -4   9   1      148.45      150.47      9.23 o 
  -3   9   1      263.24      258.39     10.86 o 
  -2   9   1      160.31      182.24      8.49 o 
  -1   9   1      967.98      988.37     18.02 o 
   0   9   1       16.10       12.36      2.27 o 
   1   9   1      606.02      672.14     15.14 o 
   2   9   1      268.60      281.66     10.64 o 
   3   9   1        1.72        4.88      3.18 o 
   4   9   1      126.57      112.43      9.38 o 
   5   9   1       16.94       11.30      5.39 o 
   6   9   1        8.21        7.98      5.39 o 
   7   9   1       28.45       39.89      7.31 o 
  -7  10   1        0.49        2.22      5.84 o 
  -6  10   1       90.22      120.19     10.27 o 
  -5  10   1        0.62        4.80      4.21 o 
  -4  10   1        0.02        0.44      3.40 o 
  -3  10   1       89.60       94.85      6.80 o 
  -2  10   1       36.61       53.85      5.24 o 
  -1  10   1        1.50        5.91      2.73 o 
   0  10   1       18.26       20.27      3.05 o 
   1  10   1      660.94      650.12     15.81 o 
   2  10   1      387.50      399.12     13.74 o 
   3  10   1       20.63       23.05      4.73 o 
   4  10   1        0.53        1.99      3.62 o 
   5  10   1      121.59      120.11     10.27 o 
   6  10   1       58.55       46.39      9.01 o 
   7  10   1        4.99       -1.63      7.31 o 
  -7  11   1       57.01       55.48      8.79 o 
  -6  11   1       43.57       34.05      7.61 o 
  -5  11   1      162.31      158.52     10.78 o 
  -4  11   1       27.73       18.10      5.24 o 
  -3  11   1       13.20       11.15      3.84 o 
  -2  11   1       85.74       94.92      6.87 o 
  -1  11   1       32.37       44.10      5.17 o 
   0  11   1      158.04      177.38      6.32 o 
   1  11   1      229.60      236.60     10.71 o 
   2  11   1       37.42       35.83      4.88 o 
   3  11   1        3.22        4.21      3.69 o 
   4  11   1      125.50      129.05      9.90 o 
   5  11   1       53.50       58.95      8.42 o 
   6  11   1        2.31        5.02      5.91 o 
  -7  12   1       12.56       26.08      6.57 o 
  -6  12   1        0.24       -5.98      5.98 o 
  -5  12   1       85.37       70.32      9.53 o 
  -4  12   1        4.99        0.52      4.06 o 
  -3  12   1        4.82        5.54      3.18 o 
  -2  12   1      162.05      145.82      9.68 o 
  -1  12   1      391.79      370.38     13.52 o 
   0  12   1       22.18       24.22      3.71 o 
   1  12   1      213.60      229.81     10.49 o 
   2  12   1       46.04       55.33      5.98 o 
   3  12   1       60.41       50.38      6.87 o 
   4  12   1       41.66       27.85      6.57 o 
   5  12   1       83.97       81.48      9.46 o 
   6  12   1       23.98       24.01      7.68 o 
  -6  13   1       22.38       22.31      7.09 o 
  -5  13   1       20.47       19.50      6.57 o 
  -4  13   1      168.96      137.54     11.45 o 
  -3  13   1      156.00      138.87      9.97 o 
  -2  13   1       14.52       16.03      4.73 o 
  -1  13   1      236.76      274.94     11.89 o 
   0  13   1       14.62       13.76      4.54 o 
   1  13   1        0.29        3.62      3.69 o 
   2  13   1      122.56      136.73      9.38 o 
   3  13   1      240.84      249.60     13.96 o 
   4  13   1        2.57       -1.18      5.24 o 
   5  13   1       31.24       30.14      7.39 o 
   6  13   1       33.73       47.87      7.76 o 
  -6  14   1        8.73        8.27      6.87 o 
  -5  14   1        7.88        0.66      5.69 o 
  -4  14   1      191.56      182.97     12.26 o 
  -3  14   1      866.14      838.27     23.49 o 
  -2  14   1       15.86       18.47      4.88 o 
  -1  14   1       17.81       19.06      5.54 o 
   0  14   1       73.87       76.88      5.33 o 
   1  14   1       23.51       17.58      5.10 o 
   2  14   1       14.32       23.49      5.17 o 
   3  14   1      398.91      381.61     16.92 o 
   4  14   1      110.38      102.90     10.12 o 
   5  14   1        3.68       13.00      5.02 o 
  -6  15   1        6.30       19.06      5.84 o 
  -5  15   1       24.91       33.17      7.31 o 
  -4  15   1        6.10        4.43      5.61 o 
  -3  15   1       26.38       19.65      5.61 o 
  -2  15   1      161.31      140.72     10.64 o 
  -1  15   1      278.07      276.57     13.52 o 
   0  15   1        9.20        8.49      4.04 o 
   1  15   1      361.23      369.72     15.81 o 
   2  15   1      105.78      109.62      9.16 o 
   3  15   1       11.43        7.31      5.98 o 
   4  15   1       99.00      102.38     10.42 o 
   5  15   1        9.94        0.00      6.72 o 
  -5  16   1      206.21      197.16     14.55 o 
  -4  16   1       38.27       35.16      7.17 o 
  -3  16   1       10.46        8.72      6.35 o 
  -2  16   1      178.72      186.37     12.26 o 
  -1  16   1      846.40      849.79     23.56 o 
   0  16   1       36.37       32.56      6.72 o 
   1  16   1      643.53      657.66     22.01 o 
   2  16   1       80.67       67.15      8.86 o 
   3  16   1        2.61        5.24      5.17 o 
   4  16   1      256.28      263.34     16.18 o 
   5  16   1       34.93       46.46      7.98 o 
  -5  17   1        7.15        6.35      8.05 o 
  -4  17   1       19.62       18.02      5.61 o 
  -3  17   1       43.46       55.92      8.13 o 
  -2  17   1        2.23        1.85      5.24 o 
  -1  17   1      555.55      544.27     20.83 o 
   0  17   1      163.06      172.28     15.03 o 
   1  17   1      205.90      217.62     13.00 o 
   2  17   1      116.13       95.51     10.64 o 
   3  17   1        4.55        4.88      5.17 o 
   4  17   1       25.95       15.29      7.31 o 
  -4  18   1       44.23       39.08      8.49 o 
  -3  18   1      362.74      373.19     18.91 o 
  -2  18   1        2.88       -1.99      5.61 o 
  -1  18   1       11.80       11.75      5.76 o 
   0  18   1      133.68      114.57      8.27 o 
   1  18   1       10.39        5.32      6.35 o 
   2  18   1       41.59       47.42      7.90 o 
   3  18   1      106.88      110.29     11.38 o 
   4  18   1       19.80       29.92      7.68 o 
  -4  19   1        2.48       -6.50      6.50 o 
  -3  19   1        5.80       16.77      5.84 o 
  -2  19   1       11.41        7.24      6.35 o 
  -1  19   1      153.89      131.64     11.97 o 
   0  19   1      164.47      176.41      9.35 o 
   1  19   1       27.42       32.87      7.17 o 
   2  19   1       73.34       67.15      8.57 o 
   3  19   1       71.22       62.72      9.75 o 
  -3  20   1       18.65       39.82      7.98 o 
  -2  20   1       35.95       39.59      7.68 o 
  -1  20   1        7.29        5.32      5.61 o 
   0  20   1        0.06        1.09      4.37 o 
   1  20   1        6.25        6.87      6.87 o 
   2  20   1        0.24       -3.18      6.28 o 
  -1  21   1        4.33        4.06      5.17 o 
   0  21   1        4.37       -4.06      4.30 o 
  -8   0   2       18.50       18.76      6.50 o 
  -7   0   2      149.53      153.20     11.30 o 
  -6   0   2      102.86       95.96      8.42 o 
  -5   0   2      337.40      349.33     13.00 o 
  -4   0   2     1163.67     1156.94     19.58 o 
  -3   0   2     4201.72     4198.51     31.03 o 
  -2   0   2     1714.67     1747.75     16.77 o 
  -1   0   2     8766.45     7845.14    129.42 o 
   0   0   2     4179.07     3991.92    109.25 o 
   1   0   2      774.10      698.58     11.30 o 
   2   0   2     5440.94     5519.44     37.38 o 
   3   0   2     3509.43     3320.43     33.98 o 
   4   0   2        4.25        6.43      3.03 o 
   5   0   2        0.46       14.48      4.36 o 
   6   0   2        6.26       10.93      5.17 o 
   7   0   2       97.59       92.12     11.45 o 
  -8   1   2       23.74       30.66      6.65 o 
  -7   1   2      125.25      103.93      9.60 o 
  -6   1   2      151.55      139.61      9.60 o 
  -5   1   2      217.27      186.96      9.90 o 
  -4   1   2      807.19      786.19     16.25 o 
  -3   1   2      196.34      158.30      6.57 o 
  -2   1   2     5171.55     4964.76    118.86 o 
  -1   1   2     3250.21     3393.19     20.76 o 
   0   1   2      521.49      535.77     17.10 o 
   1   1   2     3049.49     3186.50     24.08 o 
   2   1   2      203.98      238.97      8.20 o 
   3   1   2       31.93       34.50      5.02 o 
   4   1   2       92.71       79.04      7.09 o 
   5   1   2      390.49      357.38     15.00 o 
   6   1   2       39.70       48.16      6.57 o 
   7   1   2       19.87       38.78      7.98 o 
  -8   2   2        5.85       -6.13      6.13 o 
  -7   2   2       47.13       51.78      7.53 o 
  -6   2   2      415.98      401.41     15.73 o 
  -5   2   2       24.36       23.71      4.21 o 
  -4   2   2        2.48        3.92      2.44 o 
  -3   2   2      178.83      170.12      6.80 o 
  -2   2   2      104.61      102.38      4.58 o 
  -1   2   2        6.84        4.73      1.70 o 
   0   2   2     6109.24     5765.23     84.64 o 
   1   2   2     3187.48     3064.76     24.23 o 
   2   2   2     1197.57     1200.30     18.02 o 
   3   2   2     1394.25     1424.50     22.90 o 
   4   2   2       18.08       21.20      4.65 o 
   5   2   2        9.68        4.06      5.17 o 
   6   2   2        0.00        7.39      5.24 o 
   7   2   2        0.02       -6.80      6.80 o 
  -8   3   2        0.77        9.90      4.65 o 
  -7   3   2        0.16        8.86      4.43 o 
  -6   3   2        7.30       15.51      3.84 o 
  -5   3   2      296.66      284.62     11.89 o 
  -4   3   2     1123.06     1144.68     20.24 o 
  -3   3   2     1252.75     1257.03     18.02 o 
  -2   3   2     3767.05     3733.28     26.52 o 
  -1   3   2      274.11      332.86      7.39 o 
   0   3   2       42.14       40.72      2.19 o 
   1   3   2     3603.16     3718.65     27.55 o 
   2   3   2        0.18        1.77      2.36 o 
   3   3   2      550.44      520.70     14.40 o 
   4   3   2       25.88       24.08      5.17 o 
   5   3   2        0.32       -3.10      4.65 o 
   6   3   2        6.28       12.41      5.10 o 
   7   3   2       55.79       58.73      9.31 o 
  -8   4   2      106.10      103.86     11.23 o 
  -7   4   2       30.99       40.11      7.76 o 
  -6   4   2       25.08       22.68      4.65 o 
  -5   4   2        7.81        3.99      3.92 o 
  -4   4   2       84.48       83.10      6.28 o 
  -3   4   2      213.97      237.12      8.13 o 
  -2   4   2     2688.04     2893.24     24.45 o 
  -1   4   2     1165.36     1201.63     14.55 o 
   0   4   2      127.33      150.54      4.69 o 
   1   4   2       36.03       43.44      3.77 o 
   2   4   2       20.40       15.44      3.69 o 
   3   4   2      271.23      251.08     10.34 o 
   4   4   2       30.57       37.08      5.17 o 
   5   4   2       26.54       35.53      5.32 o 
   6   4   2        0.50        6.28      4.28 o 
   7   4   2        4.91        9.75      4.95 o 
  -8   5   2       50.05       42.25      9.01 o 
  -7   5   2       10.79       -2.44      5.84 o 
  -6   5   2      197.79      183.42     11.97 o 
  -5   5   2       80.29       75.20      6.87 o 
  -4   5   2        2.26       -1.99      3.10 o 
  -3   5   2      519.68      540.43     12.93 o 
  -2   5   2     2251.66     2484.67     23.93 o 
  -1   5   2     1006.13     1042.59     14.63 o 
   0   5   2      300.46      407.75      6.58 o 
   1   5   2      677.17      627.82     12.56 o 
   2   5   2        0.03        0.59      2.59 o 
   3   5   2       94.08       99.06      7.24 o 
   4   5   2       11.69       11.01      4.58 o 
   5   5   2       16.88       15.51      5.39 o 
   6   5   2       22.53       19.28      6.50 o 
   7   5   2        7.89       16.84      5.54 o 
  -8   6   2        2.53        8.94      6.06 o 
  -7   6   2        0.00        0.66      5.10 o 
  -6   6   2       19.59       20.39      5.69 o 
  -5   6   2        3.81        7.31      3.32 o 
  -4   6   2      862.66      846.76     18.69 o 
  -3   6   2      515.08      498.47     12.85 o 
  -2   6   2       10.27       10.05      2.95 o 
  -1   6   2      132.29      141.76      6.13 o 
   0   6   2       12.68       16.30      1.95 o 
   1   6   2       74.58      101.20      5.91 o 
   2   6   2      166.49      186.89      8.35 o 
   3   6   2      164.34      138.87      8.64 o 
   4   6   2        1.42       -3.92      3.92 o 
   5   6   2       26.36       29.70      5.54 o 
   6   6   2        5.53       -1.99      6.35 o 
   7   6   2        6.07       13.22      6.87 o 
  -8   7   2       28.80       44.10      8.05 o 
  -7   7   2        3.58        1.92      5.32 o 
  -6   7   2       88.05       96.25      8.05 o 
  -5   7   2       21.19       18.98      4.65 o 
  -4   7   2      149.11      138.73      8.42 o 
  -3   7   2       38.54       51.93      4.65 o 
  -2   7   2      979.62     1024.05     17.21 o 
  -1   7   2      167.41      149.66      6.50 o 
   0   7   2      103.50      123.36      4.28 o 
   1   7   2       38.86       34.64      4.14 o 
   2   7   2        7.89        7.31      3.10 o 
   3   7   2       26.53       31.32      4.65 o 
   4   7   2       53.61       60.87      7.68 o 
   5   7   2      222.58      195.53     12.56 o 
   6   7   2       17.30       20.24      6.65 o 
   7   7   2        0.10       -6.35      6.94 o 
  -8   8   2       33.72       25.78      9.82 o 
  -7   8   2        9.46       17.29      5.69 o 
  -6   8   2      193.23      166.21     12.19 o 
  -5   8   2       44.43       45.95      5.91 o 
  -4   8   2       83.21       87.54      6.94 o 
  -3   8   2       21.36       20.76      3.77 o 
  -2   8   2      366.59      400.22     11.75 o 
  -1   8   2       52.07       56.29      4.43 o 
   0   8   2     2129.04     2303.57     34.61 o 
   1   8   2       93.74       85.61      6.06 o 
   2   8   2       37.24       33.83      5.32 o 
   3   8   2      447.76      397.79     14.70 o 
   4   8   2        1.05        2.51      4.21 o 
   5   8   2        0.00       -3.55      5.02 o 
   6   8   2        0.80        4.88      5.17 o 
   7   8   2        4.23       10.64      5.32 o 
  -8   9   2       57.09       49.79      9.90 o 
  -7   9   2        0.03       -0.66      5.24 o 
  -6   9   2       48.54       41.51      7.53 o 
  -5   9   2        2.92       -4.51      4.51 o 
  -4   9   2      464.16      449.94     15.29 o 
  -3   9   2     1018.73      995.76     20.68 o 
  -2   9   2      588.20      541.76     14.33 o 
  -1   9   2       35.54       24.45      3.62 o 
   0   9   2      260.57      279.42      8.46 o 
   1   9   2      190.72      186.52      8.94 o 
   2   9   2      583.60      581.43     16.33 o 
   3   9   2      202.01      202.85     11.01 o 
   4   9   2       47.45       47.94      6.57 o 
   5   9   2       39.63       36.12      6.87 o 
   6   9   2       18.90       12.93      7.68 o 
  -7  10   2       59.81       57.69      9.16 o 
  -6  10   2      165.09      176.03     11.89 o 
  -5  10   2        1.79        2.66      4.43 o 
  -4  10   2       68.96       74.90      7.61 o 
  -3  10   2        5.91       21.94      4.51 o 
  -2  10   2     1616.78     1653.27     26.08 o 
  -1  10   2      495.82      509.18     14.04 o 
   0  10   2      156.58      144.20      8.75 o 
   1  10   2      152.05      170.86      9.09 o 
   2  10   2      464.80      432.73     15.07 o 
   3  10   2      283.22      250.64     13.00 o 
   4  10   2        9.54        3.25      5.39 o 
   5  10   2       53.97       54.29      8.86 o 
   6  10   2        4.24       12.63      3.99 o 
  -7  11   2        0.70        1.48      6.13 o 
  -6  11   2        3.08        3.18      5.17 o 
  -5  11   2      343.63      337.80     15.59 o 
  -4  11   2      868.77      863.46     22.31 o 
  -3  11   2      112.18      115.90      8.27 o 
  -2  11   2     2078.36     2103.50     30.73 o 
  -1  11   2     1365.59     1460.17     24.97 o 
   0  11   2      354.14      407.08      9.58 o 
   1  11   2       45.23       57.25      6.43 o 
   2  11   2       38.62       41.81      5.76 o 
   3  11   2       76.20       67.96      7.76 o 
   4  11   2      626.54      617.33     21.64 o 
   5  11   2       57.66       59.98      9.09 o 
   6  11   2       30.80       38.56      6.35 o 
  -7  12   2      278.50      282.03     17.51 o 
  -6  12   2       66.16       63.75      9.38 o 
  -5  12   2       75.14       76.23      8.20 o 
  -4  12   2       84.44      101.50      8.86 o 
  -3  12   2       37.63       27.92      5.32 o 
  -2  12   2     1119.05     1068.45     23.71 o 
  -1  12   2       83.55       79.26      7.24 o 
   0  12   2      505.43      528.92     34.72 o 
   1  12   2      711.58      711.51     19.58 o 
   2  12   2      177.99      177.06     10.56 o 
   3  12   2      114.67      101.27      9.68 o 
   4  12   2       11.21        8.49      5.24 o 
   5  12   2       16.35        9.09      6.65 o 
   6  12   2        1.75       -3.18      5.98 o 
  -7  13   2       11.51       20.09      7.17 o 
  -6  13   2       36.62       43.66      7.98 o 
  -5  13   2      197.97      193.09     13.30 o 
  -4  13   2      231.82      217.84     12.71 o 
  -3  13   2      130.36      127.35      9.82 o 
  -2  13   2      961.12      944.49     22.83 o 
  -1  13   2      232.58      240.15     11.38 o 
   0  13   2       15.20        4.48      6.13 o 
   1  13   2      191.81      193.32     10.71 o 
   2  13   2      161.55      169.23     10.42 o 
   3  13   2      126.27      127.87     10.19 o 
   4  13   2        8.80       16.69      6.21 o 
   5  13   2       32.64       30.73      7.39 o 
  -6  14   2       48.83       46.69      9.53 o 
  -5  14   2        9.42        9.23      5.69 o 
  -4  14   2        2.15        2.95      4.73 o 
  -3  14   2       15.85        8.64      5.24 o 
  -2  14   2        8.73        4.58      4.73 o 
  -1  14   2      258.52      265.56     12.63 o 
   0  14   2     1242.58     1203.96     18.80 o 
   1  14   2       35.70       35.46      6.50 o 
   2  14   2        0.02        4.43      4.58 o 
   3  14   2      519.54      539.76     20.02 o 
   4  14   2       31.14       31.91      7.24 o 
   5  14   2       48.94       52.15      8.72 o 
  -6  15   2       77.63       74.02     10.42 o 
  -5  15   2        3.99        9.09      4.58 o 
  -4  15   2        5.72        3.77      6.35 o 
  -3  15   2      204.87      219.76     13.22 o 
  -2  15   2      190.79      193.54     11.75 o 
  -1  15   2       22.74       37.75      6.06 o 
   0  15   2       11.46       10.00      8.01 o 
   1  15   2      361.13      345.49     15.44 o 
   2  15   2       11.64       12.48      5.32 o 
   3  15   2        2.36        7.09      6.28 o 
   4  15   2        0.30        6.50      4.51 o 
   5  15   2       28.70       40.26      7.76 o 
  -6  16   2        0.00        9.01      5.98 o 
  -5  16   2        2.82        8.86      5.10 o 
  -4  16   2        1.25       -0.66      5.17 o 
  -3  16   2        1.85        3.77      5.32 o 
  -2  16   2       24.14       13.00      6.21 o 
  -1  16   2       23.75       30.43      5.76 o 
   0  16   2       10.85       12.03      4.06 o 
   1  16   2       86.01       84.80      9.09 o 
   2  16   2      205.68      213.33     13.37 o 
   3  16   2       35.12       53.78      8.13 o 
   4  16   2       29.43       20.54      7.31 o 
  -5  17   2       14.13       12.48      5.61 o 
  -4  17   2       19.40       17.21      7.24 o 
  -3  17   2       37.81       42.70      7.61 o 
  -2  17   2       80.11       94.63      9.31 o 
  -1  17   2       91.99       87.39     10.49 o 
   0  17   2      104.88       96.48     13.41 o 
   1  17   2        4.40       -2.59      5.98 o 
   2  17   2       31.77       23.79      7.61 o 
   3  17   2       82.85       84.28     10.05 o 
   4  17   2        7.32        9.68      5.54 o 
  -4  18   2       13.39        9.16      7.02 o 
  -3  18   2       45.73       35.68      8.05 o 
  -2  18   2        2.17        6.80      3.62 o 
  -1  18   2       35.70        7.31      8.49 o 
   0  18   2       25.49       25.57      4.73 o 
   1  18   2        2.33        8.27      5.61 o 
   2  18   2        0.58       -2.88      4.80 o 
   3  18   2       29.45       39.74      7.53 o 
  -4  19   2       41.00       46.24      9.01 o 
  -3  19   2        1.06        0.74      5.98 o 
  -2  19   2        4.68        8.05      5.91 o 
  -1  19   2        3.67        3.55      5.54 o 
   0  19   2        4.68        5.51      6.46 o 
   1  19   2        1.03        0.74      5.47 o 
   2  19   2      128.01      136.44     12.48 o 
  -3  20   2       77.96       68.40      9.75 o 
  -2  20   2       10.27       22.68      6.35 o 
  -1  20   2       67.12       67.59     10.78 o 
   0  20   2      131.80      150.07     11.12 o 
   1  20   2       30.78       22.16      8.57 o 
  -9   1   3        0.82       12.19      4.21 o 
  -8   1   3        1.26       17.06      4.14 o 
  -7   1   3        7.60       14.26      5.24 o 
  -6   1   3        4.03       -1.85      4.36 o 
  -5   1   3       69.50       73.20      6.28 o 
  -4   1   3      207.94      198.27      8.42 o 
  -3   1   3      115.14      116.49      5.98 o 
  -2   1   3        2.12        1.03      2.14 o 
  -1   1   3      701.97      770.60     12.04 o 
   0   1   3      133.32      146.01      5.80 o 
   1   1   3      151.15      168.13      6.94 o 
   2   1   3      662.80      688.54     15.59 o 
   3   1   3      262.25      258.17     10.86 o 
   4   1   3        3.24       10.64      3.55 o 
   5   1   3        7.12        4.51      4.43 o 
   6   1   3        5.36        1.33      5.54 o 
   7   1   3        0.01       -5.61      6.72 o 
  -9   2   3        3.59        6.50      5.76 o 
  -8   2   3        2.21       15.81      5.02 o 
  -7   2   3        1.01        0.59      4.51 o 
  -6   2   3       88.11       79.11      7.39 o 
  -5   2   3       68.29       62.20      6.06 o 
  -4   2   3      202.33      215.48      9.16 o 
  -3   2   3      120.84      101.27      5.61 o 
  -2   2   3      121.68      163.84      6.13 o 
  -1   2   3      694.05      745.19     12.11 o 
   0   2   3      244.95      242.52      5.22 o 
   1   2   3        3.44        8.35      2.29 o 
   2   2   3      207.83      215.62      9.16 o 
   3   2   3       24.75       26.22      4.21 o 
   4   2   3      170.25      171.75      9.82 o 
   5   2   3       29.14       26.59      5.98 o 
   6   2   3       10.23        4.73      6.06 o 
   7   2   3       51.78       54.66     10.49 o 
  -8   3   3       72.72       71.43      9.16 o 
  -7   3   3       84.24       74.90      8.57 o 
  -6   3   3       11.61        4.80      4.80 o 
  -5   3   3      313.36      327.83     12.63 o 
  -4   3   3       31.31       32.95      4.73 o 
  -3   3   3      112.25      104.08      5.69 o 
  -2   3   3     1322.64     1434.69     18.25 o 
  -1   3   3      245.06      225.45      7.24 o 
   0   3   3       29.02       29.71      2.70 o 
   1   3   3     1029.27     1113.43     17.65 o 
   2   3   3     2019.49     2050.54     27.11 o 
   3   3   3        7.00        9.31      4.14 o 
   4   3   3       14.38       16.62      4.73 o 
   5   3   3      165.12      157.49     11.82 o 
   6   3   3        0.18       -0.66      5.76 o 
   7   3   3       47.37       65.67     10.05 o 
  -8   4   3       40.50       40.78      7.61 o 
  -7   4   3        2.47        4.73      4.14 o 
  -6   4   3      166.77      152.76      9.90 o 
  -5   4   3        3.26       -3.25      4.06 o 
  -4   4   3       13.59       13.30      3.69 o 
  -3   4   3     1080.96     1066.60     17.80 o 
  -2   4   3      199.43      242.96      7.83 o 
  -1   4   3       75.17       98.84      5.10 o 
   0   4   3     1615.83     1635.86     40.18 o 
   1   4   3       79.28       82.51      5.24 o 
   2   4   3        7.76        5.54      3.25 o 
   3   4   3        2.30        0.37      3.69 o 
   4   4   3      178.86      152.54      9.82 o 
   5   4   3      104.58       93.74      9.97 o 
   6   4   3      121.03      108.29     11.38 o 
  -8   5   3       26.23       33.61      8.35 o 
  -7   5   3      175.10      179.58     13.07 o 
  -6   5   3      221.64      216.22     11.60 o 
  -5   5   3      225.38      196.42     10.49 o 
  -4   5   3       66.79       66.63      6.28 o 
  -3   5   3      819.01      860.87     16.77 o 
  -2   5   3       17.75       19.43      3.25 o 
  -1   5   3     4196.26     4640.84     34.20 o 
   0   5   3       89.27      110.46      4.15 o 
   1   5   3       70.87       98.10      6.06 o 
   2   5   3     2335.57     2275.54     28.88 o 
   3   5   3      781.23      783.24     19.80 o 
   4   5   3       30.84       53.70      6.43 o 
   5   5   3       13.18       10.71      5.47 o 
   6   5   3        3.54       14.11      5.84 o 
  -8   6   3       25.47       24.08      7.02 o 
  -7   6   3        6.52       17.88      5.24 o 
  -6   6   3        1.00        3.10      3.62 o 
  -5   6   3        1.33        1.77      3.18 o 
  -4   6   3       93.39      116.12      7.53 o 
  -3   6   3     2033.54     2030.67     26.37 o 
  -2   6   3      496.06      483.11     12.19 o 
  -1   6   3       10.41        4.65      2.51 o 
   0   6   3      103.49       87.20      9.49 o 
   1   6   3       25.48       24.60      3.77 o 
   2   6   3       24.52       21.64      4.14 o 
   3   6   3      619.89      606.10     17.73 o 
   4   6   3      413.74      392.47     15.88 o 
   5   6   3       52.69       46.39      7.68 o 
   6   6   3      102.92      119.00     11.82 o 
  -8   7   3       91.40      109.10     11.89 o 
  -7   7   3      322.67      310.69     16.77 o 
  -6   7   3       45.83       60.79      6.28 o 
  -5   7   3      428.19      440.78     15.59 o 
  -4   7   3      399.66      452.45     14.04 o 
  -3   7   3      211.23      220.72      9.82 o 
  -2   7   3      104.72      130.08      7.09 o 
  -1   7   3        0.28       -2.73      2.73 o 
   0   7   3      229.63      223.94     18.54 o 
   1   7   3     2182.44     2222.36     28.59 o 
   2   7   3      309.59      285.50     11.82 o 
   3   7   3       38.15       42.70      5.98 o 
   4   7   3      216.92      204.62     12.48 o 
   5   7   3       76.29       89.16      9.46 o 
   6   7   3        0.06        1.48      6.57 o 
  -8   8   3        1.35        9.23      6.50 o 
  -7   8   3      140.29      158.67     12.71 o 
  -6   8   3       25.56       33.02      5.47 o 
  -5   8   3      257.40      268.00     13.00 o 
  -4   8   3        1.09        2.07      3.47 o 
  -3   8   3      197.46      185.78      9.16 o 
  -2   8   3     1821.78     1952.44     26.45 o 
  -1   8   3      460.63      498.62     13.30 o 
   0   8   3      156.98      242.51     13.11 o 
   1   8   3      172.28      192.80      9.16 o 
   2   8   3       89.14       83.84      7.24 o 
   3   8   3      947.46      881.63     22.68 o 
   4   8   3      228.73      243.69     12.78 o 
   5   8   3        0.77        0.00      5.02 o 
   6   8   3      103.67      128.90     11.97 o 
  -8   9   3       76.49       92.41     11.38 o 
  -7   9   3      220.19      221.24     15.88 o 
  -6   9   3        2.09        2.36      4.21 o 
  -5   9   3       62.83       67.66      7.61 o 
  -4   9   3      311.24      306.48     12.56 o 
  -3   9   3        4.84        9.23      2.81 o 
  -2   9   3      190.80      175.37      8.49 o 
  -1   9   3      707.39      739.14     16.84 o 
   0   9   3       96.91      100.23      4.94 o 
   1   9   3        7.64        3.47      3.69 o 
   2   9   3      101.22       90.12      7.31 o 
   3   9   3      167.70      174.63     11.23 o 
   4   9   3      115.64      113.54      9.90 o 
   5   9   3       14.41       15.44      6.13 o 
   6   9   3        2.54        0.81      6.13 o 
  -8  10   3        9.60        7.31      6.50 o 
  -7  10   3        3.96       -2.81      5.54 o 
  -6  10   3        5.79        7.90      5.39 o 
  -5  10   3       19.25       24.82      6.06 o 
  -4  10   3       10.76        3.69      3.99 o 
  -3  10   3      339.27      348.59     13.15 o 
  -2  10   3       55.33       40.33      5.39 o 
  -1  10   3      139.51      161.26      8.79 o 
   0  10   3        0.84       -1.22      2.18 o 
   1  10   3       14.77       15.66      3.40 o 
   2  10   3       85.75       88.72      7.98 o 
   3  10   3      115.32       96.25      9.82 o 
   4  10   3       93.40       90.34      9.01 o 
   5  10   3        9.63        9.75      6.21 o 
   6  10   3        5.14        5.61      6.87 o 
  -7  11   3       39.50       34.42      7.98 o 
  -6  11   3       18.17       14.70      5.61 o 
  -5  11   3      139.12      157.86     10.93 o 
  -4  11   3       72.06       61.75      7.53 o 
  -3  11   3       51.29       41.51      6.06 o 
  -2  11   3      110.49      122.18      8.20 o 
  -1  11   3        0.02       -3.25      3.40 o 
   0  11   3       33.10       34.89      3.86 o 
   1  11   3       39.59       40.85      5.98 o 
   2  11   3      108.85      111.76      8.13 o 
   3  11   3       31.89       34.28      5.61 o 
   4  11   3       38.72       27.11      6.94 o 
   5  11   3       71.03       53.63     10.12 o 
  -7  12   3        3.76       10.71      5.69 o 
  -6  12   3       22.16       23.42      6.06 o 
  -5  12   3       30.37       22.97      5.54 o 
  -4  12   3       18.09       11.08      5.39 o 
  -3  12   3      112.10      113.39      8.94 o 
  -2  12   3      661.35      624.86     18.54 o 
  -1  12   3      136.41      131.04      8.72 o 
   0  12   3       35.57       36.89      3.76 o 
   1  12   3       75.31       77.86      7.24 o 
   2  12   3       57.38       55.40      7.24 o 
   3  12   3      173.96      152.61     11.75 o 
   4  12   3        0.04       -5.98      5.98 o 
   5  12   3       33.91       32.50      7.90 o 
  -7  13   3       16.85       25.48      7.09 o 
  -6  13   3        0.19       -2.81      4.65 o 
  -5  13   3      146.40      148.48     11.89 o 
  -4  13   3       53.01       44.40      7.31 o 
  -3  13   3      230.98      225.08     12.11 o 
  -2  13   3        3.89       -5.39      5.76 o 
  -1  13   3      101.43       83.62      8.13 o 
   0  13   3       73.57       76.31      5.57 o 
   1  13   3      500.93      513.69     18.17 o 
   2  13   3        2.12       -3.92      4.51 o 
   3  13   3       62.37       55.11      7.83 o 
   4  13   3       91.67       88.35     10.64 o 
   5  13   3       13.47       15.73      7.53 o 
  -6  14   3       12.84       12.56      5.39 o 
  -5  14   3      103.99       89.83      9.38 o 
  -4  14   3        6.66        0.00      5.10 o 
  -3  14   3      418.12      390.10     16.25 o 
  -2  14   3      686.84      636.01     20.46 o 
  -1  14   3      304.16      270.21     13.22 o 
   0  14   3      104.89      112.69      6.84 o 
   1  14   3        4.69        9.90      3.84 o 
   2  14   3        0.26       -4.73      5.39 o 
   3  14   3       82.27       85.25      9.60 o 
   4  14   3       77.80       70.99     10.05 o 
  -6  15   3       45.39       53.56      8.42 o 
  -5  15   3       83.14       73.43     10.34 o 
  -4  15   3       15.87       24.23      5.69 o 
  -3  15   3       55.31       54.66      8.86 o 
  -2  15   3        2.53        2.81      4.36 o 
  -1  15   3      747.62      774.15     22.68 o 
   0  15   3       27.72       28.58      4.56 o 
   1  15   3       14.04       15.36      5.32 o 
   2  15   3      368.21      339.65     17.51 o 
   3  15   3      157.57      156.31     12.19 o 
   4  15   3        0.10        2.29      5.54 o 
  -6  16   3        9.72       17.14      6.80 o 
  -5  16   3        0.56       -2.22      5.91 o 
  -4  16   3      105.85       87.76     10.71 o 
  -3  16   3      902.90      875.20     26.67 o 
  -2  16   3       18.86       27.41      5.32 o 
  -1  16   3       11.56        7.83      5.91 o 
   0  16   3      606.10      591.00     23.42 o 
   1  16   3        0.78       11.38      3.84 o 
   2  16   3       51.91       53.48      9.53 o 
   3  16   3        0.31       -3.69      6.28 o 
   4  16   3       43.33       47.87      7.68 o 
  -5  17   3      138.16      148.26     12.85 o 
  -4  17   3        7.25       14.48      6.21 o 
  -3  17   3       21.18       12.26      7.24 o 
  -2  17   3       36.69       32.06      7.24 o 
  -1  17   3      197.45      178.03     12.63 o 
   0  17   3       67.37       62.46      9.75 o 
   1  17   3      135.08      130.97     11.67 o 
   2  17   3      391.84      426.08     19.80 o 
   3  17   3        1.33        8.57      6.87 o 
  -4  18   3        0.04        6.94      3.55 o 
  -3  18   3       61.30       78.60      8.94 o 
  -2  18   3       75.84       79.26      9.68 o 
  -1  18   3       52.21       72.69      8.57 o 
   0  18   3       21.84       23.12      8.75 o 
   1  18   3        4.50       -2.22      6.06 o 
   2  18   3       30.67        9.97      8.20 o 
  -4  19   3       73.17       81.92     10.19 o 
  -3  19   3       23.51       30.29      7.02 o 
  -2  19   3        6.05       12.04      4.73 o 
  -1  19   3       57.23       51.93      8.42 o 
   0  19   3       11.69       15.50      4.06 o 
   1  19   3       36.59       46.46      7.83 o 
   2  19   3       81.35       90.56     10.86 o 
  -2  20   3        0.38        2.44      6.35 o 
  -1  20   3        4.66       19.06      5.47 o 
   0  20   3        5.56       10.69      3.99 o 
  -9   0   4      100.82      117.97     12.34 o 
  -8   0   4       49.50       58.50      8.72 o 
  -7   0   4        0.38        1.18      4.73 o 
  -6   0   4      522.26      474.09     17.06 o 
  -5   0   4      938.05      878.90     20.31 o 
  -4   0   4      568.90      533.85     14.63 o 
  -3   0   4       96.55      134.22      6.72 o 
  -2   0   4     1146.46     1101.32     17.21 o 
  -1   0   4     2565.24     2529.73     25.85 o 
   0   0   4       25.49       29.72      4.47 o 
   1   0   4     3411.79     3549.42     34.42 o 
   2   0   4      198.04      189.03      9.23 o 
   3   0   4       72.59       63.60      6.57 o 
   4   0   4      108.94      120.33      9.97 o 
   5   0   4        2.52        3.18      4.06 o 
   6   0   4        0.03       -4.51      7.09 o 
  -9   1   4       42.45       61.90      8.57 o 
  -8   1   4       44.70       50.45      7.53 o 
  -7   1   4      130.96      142.35     10.19 o 
  -6   1   4      137.87      131.49      9.90 o 
  -5   1   4      123.01      114.20      7.83 o 
  -4   1   4     2303.89     2333.31     28.74 o 
  -3   1   4      635.78      613.56     13.81 o 
  -2   1   4      358.51      332.41      9.38 o 
  -1   1   4      789.31      722.89     14.04 o 
   0   1   4      135.66      116.33      4.49 o 
   1   1   4     1671.20     1787.12     24.75 o 
   2   1   4      200.61      208.68     10.05 o 
   3   1   4       37.27       31.03      5.69 o 
   4   1   4       27.69       37.23      6.21 o 
   5   1   4        2.07        0.66      5.39 o 
   6   1   4       83.49       80.15     11.01 o 
  -9   2   4        0.88       -4.88      6.28 o 
  -8   2   4       37.89       54.15      7.90 o 
  -7   2   4      360.93      349.11     16.40 o 
  -6   2   4      354.15      331.67     14.26 o 
  -5   2   4      121.11      128.90      7.98 o 
  -4   2   4      276.16      277.67     10.56 o 
  -3   2   4     2916.66     3017.64     30.51 o 
  -2   2   4      364.09      371.12     10.42 o 
  -1   2   4      589.28      643.84     13.30 o 
   0   2   4       12.78        7.64      1.85 o 
   1   2   4      163.79      156.09      7.83 o 
   2   2   4      125.98      134.89      7.90 o 
   3   2   4      212.99      203.29     11.45 o 
   4   2   4       23.73       31.10      6.13 o 
   5   2   4       15.45       22.97      7.46 o 
   6   2   4        2.97       -5.24      7.09 o 
  -9   3   4       16.52       22.83      7.90 o 
  -8   3   4        4.07        2.07      6.21 o 
  -7   3   4        8.93       12.85      4.88 o 
  -6   3   4        0.05        2.95      3.18 o 
  -5   3   4        7.19        4.51      3.99 o 
  -4   3   4     1048.33     1089.87     21.13 o 
  -3   3   4      617.69      611.12     14.33 o 
  -2   3   4     1097.30     1118.38     18.10 o 
  -1   3   4     3033.95     3237.10     30.06 o 
   0   3   4      564.77      550.14     13.74 o 
   1   3   4       33.57       28.07      3.92 o 
   2   3   4        9.25        7.24      3.55 o 
   3   3   4       80.07       91.52      8.05 o 
   4   3   4       11.40        9.75      5.32 o 
   5   3   4      128.48      150.77     11.89 o 
   6   3   4        0.08        6.06      6.80 o 
  -8   4   4       61.43       54.74      9.60 o 
  -7   4   4       10.14        8.94      4.95 o 
  -6   4   4       21.06       23.56      5.98 o 
  -5   4   4      612.47      624.42     17.73 o 
  -4   4   4      228.11      217.91     10.12 o 
  -3   4   4       99.45      112.65      6.50 o 
  -2   4   4      119.96      121.96      6.65 o 
  -1   4   4      317.08      345.19     10.34 o 
   0   4   4       14.16       24.45      4.14 o 
   1   4   4      308.16      313.43     11.15 o 
   2   4   4      148.39      170.86      9.09 o 
   3   4   4        5.61        8.42      3.99 o 
   4   4   4        6.32        3.84      5.47 o 
   5   4   4       35.07       38.56      6.94 o 
   6   4   4        8.80       16.92      6.94 o 
  -8   5   4        3.91        5.69      5.02 o 
  -7   5   4       67.44       66.19      7.90 o 
  -6   5   4        0.36        0.52      4.88 o 
  -5   5   4        1.77        8.27      3.25 o 
  -4   5   4        8.20        8.57      3.55 o 
  -3   5   4      893.37      894.04     18.32 o 
  -2   5   4     1659.22     1892.75     24.60 o 
  -1   5   4       73.16       87.24      5.61 o 
   0   5   4      405.97      423.80     21.83 o 
   1   5   4      820.08      764.40     17.51 o 
   2   5   4      104.28      121.22      8.49 o 
   3   5   4      291.61      314.61     13.74 o 
   4   5   4        0.63        5.10      4.88 o 
   5   5   4        7.13        3.99      6.13 o 
   6   5   4        0.39       -4.65      6.87 o 
  -8   6   4       12.77       22.60      6.21 o 
  -7   6   4       10.74       15.59      5.32 o 
  -6   6   4        8.69        4.21      4.36 o 
  -5   6   4        5.21        9.97      3.92 o 
  -4   6   4       20.13       30.80      4.28 o 
  -3   6   4        0.26       -2.44      3.25 o 
  -2   6   4      831.93      954.17     18.47 o 
  -1   6   4        1.35        0.96      2.95 o 
   0   6   4      518.47      554.96     28.22 o 
   1   6   4      125.87      136.58      8.42 o 
   2   6   4      251.78      258.03     11.89 o 
   3   6   4       37.64       40.11      6.21 o 
   4   6   4        9.61        4.65      5.91 o 
   5   6   4       31.70       49.05      7.68 o 
   6   6   4        3.11       12.71      5.02 o 
  -8   7   4        8.46        7.46      7.46 o 
  -7   7   4       23.25       21.79      6.43 o 
  -6   7   4        0.53       -0.52      3.77 o 
  -5   7   4        8.03        8.05      4.73 o 
  -4   7   4      283.06      289.57     11.89 o 
  -3   7   4       21.09       21.20      3.99 o 
  -2   7   4       75.12       83.55      6.06 o 
  -1   7   4        0.33        3.99      2.44 o 
   0   7   4       14.54       16.47      3.88 o 
   1   7   4       38.30       38.12      4.80 o 
   2   7   4       30.41       27.48      5.76 o 
   3   7   4       10.95       10.27      4.43 o 
   4   7   4       20.57       26.96      5.98 o 
   5   7   4        1.97        0.66      4.21 o 
   6   7   4        0.56        5.69      7.24 o 
  -8   8   4       18.58       22.97      6.80 o 
  -7   8   4       96.28      102.97     10.71 o 
  -6   8   4       97.24       97.36      8.57 o 
  -5   8   4        1.69        7.90      3.32 o 
  -4   8   4       10.09        1.33      4.14 o 
  -3   8   4      177.60      170.56      9.31 o 
  -2   8   4       22.44       25.85      3.99 o 
  -1   8   4       34.12       43.58      5.02 o 
   0   8   4      316.08      325.37     18.02 o 
   1   8   4      173.04      165.32      9.82 o 
   2   8   4       14.11       13.52      4.51 o 
   3   8   4      106.08      109.62      9.01 o 
   4   8   4       18.05       22.31      5.47 o 
   5   8   4       10.97       10.78      6.94 o 
  -8   9   4       18.72       18.10      7.90 o 
  -7   9   4       73.26       89.46      9.16 o 
  -6   9   4        2.04       12.48      4.21 o 
  -5   9   4       11.54       13.44      5.61 o 
  -4   9   4      120.58      107.70      7.90 o 
  -3   9   4      356.95      386.26     14.04 o 
  -2   9   4     1116.96     1210.27     23.27 o 
  -1   9   4      655.18      658.62     16.99 o 
   0   9   4      160.75      147.67      6.35 o 
   1   9   4      231.64      213.70     11.60 o 
   2   9   4      135.46      114.20      9.46 o 
   3   9   4       41.35       34.64      6.87 o 
   4   9   4        4.95        1.26      5.32 o 
   5   9   4      114.07      113.39     12.41 o 
  -8  10   4      221.04      222.86     16.55 o 
  -7  10   4        0.15        4.95      5.84 o 
  -6  10   4       13.60        5.54      5.54 o 
  -5  10   4      700.00      687.58     21.42 o 
  -4  10   4      375.51      384.93     14.85 o 
  -3  10   4       65.05       67.15      7.09 o 
  -2  10   4      114.25      108.59      8.05 o 
  -1  10   4       67.68       79.19      6.87 o 
   0  10   4      259.43      269.80      9.09 o 
   1  10   4      280.38      268.96     13.44 o 
   2  10   4      129.98      121.59     10.05 o 
   3  10   4      473.86      460.87     18.62 o 
   4  10   4       13.34       26.74      6.87 o 
   5  10   4        0.11        9.97      5.02 o 
  -7  11   4       17.92       18.39      6.80 o 
  -6  11   4       24.18       24.60      6.57 o 
  -5  11   4       27.24       30.95      6.57 o 
  -4  11   4       95.97      104.75      8.64 o 
  -3  11   4     1383.05     1402.41     27.77 o 
  -2  11   4     1783.68     1771.98     30.73 o 
  -1  11   4      315.04      333.00     13.37 o 
   0  11   4      263.32      256.04     23.68 o 
   1  11   4      944.73      862.05     23.12 o 
   2  11   4       37.07       40.48      6.87 o 
   3  11   4      266.44      245.47     14.40 o 
   4  11   4        6.41       10.42      4.36 o 
   5  11   4       36.53       37.30      7.46 o 
  -7  12   4       73.28       68.26     10.78 o 
  -6  12   4      314.25      349.33     17.73 o 
  -5  12   4       39.20       41.74      7.46 o 
  -4  12   4       28.45       37.82      6.80 o 
  -3  12   4      248.96      248.13     13.22 o 
  -2  12   4        3.58        3.92      4.65 o 
  -1  12   4       18.88       18.32      5.17 o 
   0  12   4      385.34      384.88     18.84 o 
   1  12   4      344.32      353.10     15.29 o 
   2  12   4       32.14       34.72      6.21 o 
   3  12   4      139.58      130.97     11.89 o 
   4  12   4       71.26       90.12      9.90 o 
  -7  13   4       19.31        1.63      8.86 o 
  -6  13   4       21.51       21.35      6.28 o 
  -5  13   4        3.88       11.52      4.73 o 
  -4  13   4      719.05      649.09     22.09 o 
  -3  13   4      114.50      135.92     10.49 o 
  -2  13   4      173.32      187.33     11.45 o 
  -1  13   4     1231.02     1202.15     26.67 o 
   0  13   4      281.50      274.99     28.55 o 
   1  13   4       51.38       43.44      7.83 o 
   2  13   4        6.86        9.82      5.98 o 
   3  13   4        6.18        8.79      6.06 o 
   4  13   4        0.42       10.64      5.02 o 
  -6  14   4       36.77       41.88      8.05 o 
  -5  14   4        6.04        8.13      5.98 o 
  -4  14   4      368.46      365.28     16.77 o 
  -3  14   4      129.96      130.23     10.56 o 
  -2  14   4      509.81      498.62     18.69 o 
  -1  14   4        3.07        1.11      4.95 o 
   0  14   4      146.20      145.85      8.16 o 
   1  14   4      383.60      343.49     16.77 o 
   2  14   4      271.75      280.78     16.55 o 
   3  14   4        2.16        0.74      6.35 o 
   4  14   4        2.71        0.81      6.50 o 
  -6  15   4       11.11       14.11      6.35 o 
  -5  15   4       25.00       27.18      7.90 o 
  -4  15   4      177.22      184.01     13.37 o 
  -3  15   4       16.32       18.62      6.43 o 
  -2  15   4       35.39       36.57      6.94 o 
  -1  15   4      131.50      137.03     10.93 o 
   0  15   4        2.26        2.06      4.25 o 
   1  15   4       50.49       41.00      8.72 o 
   2  15   4      242.47      208.75     15.07 o 
   3  15   4        1.92       -0.74      5.47 o 
  -5  16   4        2.43        5.32      4.58 o 
  -4  16   4        1.19        1.40      5.54 o 
  -3  16   4       50.93       49.05      7.17 o 
  -2  16   4       21.25       17.95      6.43 o 
  -1  16   4        8.84       14.04      5.54 o 
   0  16   4       26.96       23.85      5.11 o 
   1  16   4        7.38       -0.66      6.21 o 
   2  16   4        5.23        8.05      4.65 o 
   3  16   4        0.00        6.35      4.88 o 
  -5  17   4       12.87       24.75      6.87 o 
  -4  17   4        6.73        6.72      5.61 o 
  -3  17   4        7.91       16.25      5.17 o 
  -2  17   4       33.66       40.48      6.50 o 
  -1  17   4       22.35       27.33      6.43 o 
   0  17   4       47.72       43.64      5.15 o 
   1  17   4        4.54        1.48      6.28 o 
   2  17   4        2.45       -3.84      7.39 o 
  -4  18   4        2.86        7.90      6.65 o 
  -3  18   4       65.20       91.97     10.34 o 
  -2  18   4        8.26        1.48      5.17 o 
  -1  18   4        5.94        3.62      5.32 o 
   0  18   4       22.03       17.06      4.28 o 
   1  18   4       58.24       40.18      9.01 o 
  -3  19   4        0.32        8.86      4.73 o 
  -2  19   4        0.49       -3.10      4.80 o 
  -1  19   4       73.81       78.60      9.90 o 
   0  19   4        5.08        1.93      4.19 o 
  -9   1   5        4.63       -0.81      5.91 o 
  -8   1   5        7.09        7.61      5.61 o 
  -7   1   5       97.43       86.28      9.53 o 
  -6   1   5       69.25       62.42      7.02 o 
  -5   1   5        1.65       -3.92      4.14 o 
  -4   1   5       35.74       33.24      4.95 o 
  -3   1   5      199.59      250.42      9.82 o 
  -2   1   5       31.02       38.26      4.14 o 
  -1   1   5      680.91      774.96     16.62 o 
   0   1   5       10.49       12.33      3.07 o 
   1   1   5       31.72       43.36      5.54 o 
   2   1   5      305.18      301.98     13.22 o 
   3   1   5       43.23       48.98      6.72 o 
   4   1   5        8.01        7.98      4.80 o 
   5   1   5        3.24       -4.28      6.06 o 
  -9   2   5      146.59      165.91     15.44 o 
  -8   2   5        0.12        7.68      4.80 o 
  -7   2   5       35.25       41.07      6.28 o 
  -6   2   5       11.45       11.15      5.39 o 
  -5   2   5       39.12       41.37      5.84 o 
  -4   2   5      420.87      406.58     13.81 o 
  -3   2   5      385.00      362.55     12.34 o 
  -2   2   5      116.08      142.57      7.61 o 
  -1   2   5       42.79       42.40      4.65 o 
   0   2   5      185.96      203.59      6.53 o 
   1   2   5      189.08      174.18      9.53 o 
   2   2   5        7.94        5.84      4.28 o 
   3   2   5      197.31      214.15     11.89 o 
   4   2   5        5.00        6.13      5.17 o 
   5   2   5       53.72       62.64      9.09 o 
  -8   3   5       20.16       23.19      7.24 o 
  -7   3   5      117.94       94.48     10.56 o 
  -6   3   5       46.98       35.53      6.21 o 
  -5   3   5      453.20      444.99     15.66 o 
  -4   3   5      442.95      436.35     14.40 o 
  -3   3   5       72.84       87.46      6.50 o 
  -2   3   5        0.91       -0.66      2.36 o 
  -1   3   5      196.71      184.67      8.57 o 
   0   3   5      550.84      529.05     10.50 o 
   1   3   5      278.14      275.31     11.67 o 
   2   3   5      295.80      271.77     12.78 o 
   3   3   5       24.25       34.57      5.54 o 
   4   3   5       21.42       25.48      7.09 o 
   5   3   5       59.08       66.11      8.42 o 
  -8   4   5       17.99       19.28      7.53 o 
  -7   4   5      180.43      184.08     12.26 o 
  -6   4   5        5.12       -5.32      5.32 o 
  -5   4   5      710.79      709.74     19.87 o 
  -4   4   5       28.12       20.68      4.65 o 
  -3   4   5      120.44       98.91      7.24 o 
  -2   4   5      559.21      624.20     15.29 o 
  -1   4   5        1.28        4.43      2.81 o 
   0   4   5      133.50      117.61     13.26 o 
   1   4   5       84.05      107.63      7.90 o 
   2   4   5        1.50       -5.02      5.02 o 
   3   4   5       19.49       15.73      4.58 o 
   4   4   5        1.35        1.92      4.80 o 
   5   4   5        0.67       -3.69      6.06 o 
  -8   5   5       46.65       67.44      8.57 o 
  -7   5   5      169.88      180.91     12.34 o 
  -6   5   5       30.95       24.23      5.69 o 
  -5   5   5      741.21      722.59     20.09 o 
  -4   5   5      692.09      675.09     17.73 o 
  -3   5   5      596.30      644.66     16.84 o 
  -2   5   5        2.02       -1.03      3.40 o 
  -1   5   5      129.43      132.30      8.13 o 
   0   5   5      451.92      457.01     22.57 o 
   1   5   5     1025.37     1002.63     22.83 o 
   2   5   5      370.40      350.07     14.77 o 
   3   5   5       67.25       65.45      8.13 o 
   4   5   5      193.65      229.22     13.89 o 
   5   5   5       21.48       18.69      8.05 o 
  -8   6   5       11.44       14.04      6.35 o 
  -7   6   5       16.03       17.88      5.54 o 
  -6   6   5      197.41      203.51     12.56 o 
  -5   6   5        5.98       13.96      4.58 o 
  -4   6   5       41.57       38.12      5.02 o 
  -3   6   5      541.69      532.75     15.73 o 
  -2   6   5      552.23      584.16     15.88 o 
  -1   6   5      206.91      216.73      9.82 o 
   0   6   5      749.66      724.35     13.67 o 
   1   6   5       72.53       67.89      6.87 o 
   2   6   5        0.89       -5.02      5.02 o 
   3   6   5       23.74       19.94      4.80 o 
   4   6   5       63.51       56.66      8.42 o 
   5   6   5       11.99       25.19      7.61 o 
  -8   7   5       30.73       51.49      7.98 o 
  -7   7   5       58.96       56.44      9.97 o 
  -6   7   5       71.51       75.42      8.72 o 
  -5   7   5       48.95       54.15      6.50 o 
  -4   7   5      153.26      137.77      8.86 o 
  -3   7   5      326.88      340.91     13.37 o 
  -2   7   5       61.37       56.21      5.69 o 
  -1   7   5      622.34      669.77     17.65 o 
   0   7   5      140.87      135.85      6.16 o 
   1   7   5       33.62       28.81      5.10 o 
   2   7   5      508.48      492.63     18.10 o 
   3   7   5      144.10      159.34     11.15 o 
   4   7   5      146.77      153.57     11.82 o 
   5   7   5      115.92      154.46     12.56 o 
  -8   8   5       97.84      125.06     12.78 o 
  -7   8   5       13.38        7.46      6.35 o 
  -6   8   5       42.77       36.12      7.83 o 
  -5   8   5      153.45      170.34     10.49 o 
  -4   8   5        7.64        1.85      4.06 o 
  -3   8   5      308.58      320.81     13.00 o 
  -2   8   5      170.50      181.87      9.75 o 
  -1   8   5      463.22      467.37     15.22 o 
   0   8   5     1060.81     1057.32     23.23 o 
   1   8   5        5.09       -1.48      5.02 o 
   2   8   5       20.63       26.81      6.21 o 
   3   8   5       12.82       14.04      6.65 o 
   4   8   5       94.17       89.16     10.12 o 
   5   8   5       65.35       83.18     11.01 o 
  -8   9   5        0.12       -4.80      6.50 o 
  -7   9   5        1.81        7.02      5.02 o 
  -6   9   5       88.83       85.47      9.16 o 
  -5   9   5      262.75      266.15     14.04 o 
  -4   9   5       11.20       14.85      4.21 o 
  -3   9   5      114.24      110.14      8.86 o 
  -2   9   5      155.77      154.61      9.46 o 
  -1   9   5       43.68       48.83      6.21 o 
   0   9   5       46.08       48.57      5.54 o 
   1   9   5      205.97      209.12     11.82 o 
   2   9   5      368.49      319.63     16.03 o 
   3   9   5       37.36       29.70      7.09 o 
   4   9   5        5.62        0.00      6.57 o 
  -7  10   5       29.34       34.79      7.09 o 
  -6  10   5       44.65       42.33      8.86 o 
  -5  10   5        2.48        8.05      4.28 o 
  -4  10   5        2.31        3.10      3.84 o 
  -3  10   5       42.95       45.21      5.91 o 
  -2  10   5        0.07       -3.62      3.62 o 
  -1  10   5       40.26       34.42      6.13 o 
   0  10   5      273.42      254.98      8.88 o 
   1  10   5      193.90      178.39     11.52 o 
   2  10   5       83.64       77.34      9.38 o 
   3  10   5       35.14       38.12      7.31 o 
   4  10   5       16.20       19.35      7.39 o 
  -7  11   5       10.03       22.60      6.35 o 
  -6  11   5      106.47      100.39     10.49 o 
  -5  11   5       16.73       16.84      5.98 o 
  -4  11   5       44.50       44.62      6.80 o 
  -3  11   5        0.64       -1.55      4.80 o 
  -2  11   5        7.71        6.50      4.28 o 
  -1  11   5       58.37       53.19      6.50 o 
   0  11   5      122.37      121.40      8.27 o 
   1  11   5       19.67       30.80      5.84 o 
   2  11   5       16.16       27.04      6.06 o 
   3  11   5      117.84      119.30     11.01 o 
   4  11   5       26.92       27.04      7.76 o 
  -7  12   5        0.20        3.92      5.39 o 
  -6  12   5       25.51       27.33      6.72 o 
  -5  12   5       43.65       34.87      7.90 o 
  -4  12   5       71.45       73.43      7.68 o 
  -3  12   5      179.40      177.29     11.45 o 
  -2  12   5       12.47       11.15      5.17 o 
  -1  12   5       20.97       18.17      5.69 o 
   0  12   5      474.15      437.82     37.93 o 
   1  12   5       30.02       22.53      6.21 o 
   2  12   5       74.82       73.06      9.46 o 
   3  12   5       43.43       45.13      9.01 o 
   4  12   5        0.21        1.63      5.69 o 
  -7  13   5        9.94        7.31      6.50 o 
  -6  13   5        9.86       20.54      6.43 o 
  -5  13   5       39.59       41.37      7.39 o 
  -4  13   5       26.29       13.59      6.21 o 
  -3  13   5       85.77       84.65      8.86 o 
  -2  13   5      171.83      168.57     11.45 o 
  -1  13   5       55.91       62.05      7.76 o 
   0  13   5       19.37       21.66      6.21 o 
   1  13   5       90.24       86.43      9.09 o 
   2  13   5        1.87        0.66      5.84 o 
   3  13   5      100.35       95.22     11.52 o 
  -6  14   5        0.73       -1.55      5.54 o 
  -5  14   5        8.14        8.42      6.43 o 
  -4  14   5       74.47       64.71      9.38 o 
  -3  14   5      194.51      181.79     11.82 o 
  -2  14   5      572.83      563.70     20.31 o 
  -1  14   5      111.90      126.17     10.56 o 
   0  14   5      113.74      117.73     10.23 o 
   1  14   5       23.19       19.21      6.87 o 
   2  14   5        4.30       -5.76      5.76 o 
   3  14   5        0.64       -5.47      6.06 o 
  -6  15   5        8.14        7.24      6.43 o 
  -5  15   5      204.57      186.96     14.85 o 
  -4  15   5      196.12      206.32     14.48 o 
  -3  15   5        8.00       14.55      5.54 o 
  -2  15   5       60.72       59.91      8.27 o 
  -1  15   5       69.47       82.66      9.01 o 
   0  15   5       10.69       13.31      4.93 o 
   1  15   5       93.74       82.14     10.12 o 
   2  15   5       92.20       87.54     10.05 o 
  -5  16   5       52.55       55.55      9.38 o 
  -4  16   5       46.07       20.54      8.35 o 
  -3  16   5       30.39       38.56      7.31 o 
  -2  16   5       46.33       53.48      7.53 o 
  -1  16   5       68.15       60.50      9.16 o 
   0  16   5      291.36      283.35     15.00 o 
   1  16   5       53.37       49.05      8.72 o 
   2  16   5        1.04        3.99      5.76 o 
  -4  17   5      185.75      208.31     14.33 o 
  -3  17   5       24.81       26.08      8.13 o 
  -2  17   5       27.48       35.75      6.94 o 
  -1  17   5        0.59       -1.48      5.54 o 
   0  17   5       37.14       40.58      6.00 o 
   1  17   5       45.50       35.38      9.31 o 
  -3  18   5       33.67       46.69      7.98 o 
  -2  18   5       50.68       47.35      7.68 o 
  -1  18   5        6.58       11.67      5.54 o 
   0  18   5       22.03       20.76      6.35 o 
  -8   0   6       37.08       47.13      8.20 o 
  -7   0   6       86.34       78.60      9.60 o 
  -6   0   6      785.78      769.72     23.05 o 
  -5   0   6     1321.82     1267.67     26.81 o 
  -4   0   6      697.36      655.29     18.17 o 
  -3   0   6      694.27      672.80     17.73 o 
  -2   0   6       15.59       13.37      3.32 o 
  -1   0   6      238.33      211.27     10.05 o 
   0   0   6        3.73        7.73      2.38 o 
   1   0   6     1232.46     1180.14     25.19 o 
   2   0   6      242.13      246.35     12.93 o 
   3   0   6        0.28        3.03      4.43 o 
   4   0   6        3.08        7.68      6.13 o 
   5   0   6       19.70       17.80      7.83 o 
  -8   1   6       69.69       65.89     10.27 o 
  -7   1   6      133.66      158.15     11.75 o 
  -6   1   6        5.24        7.02      5.47 o 
  -5   1   6       84.62       75.94      7.83 o 
  -4   1   6     1034.11      942.57     22.09 o 
  -3   1   6      260.98      233.43     10.49 o 
  -2   1   6      118.31      143.38      8.13 o 
  -1   1   6     1586.16     1476.35     26.08 o 
   0   1   6      169.59      160.97      6.74 o 
   1   1   6       11.74       17.29      4.43 o 
   2   1   6       81.11       74.09      8.20 o 
   3   1   6        2.72        1.85      4.58 o 
   4   1   6        0.05       -3.47      5.47 o 
   5   1   6        4.94        8.13      6.50 o 
  -8   2   6       23.37       28.07      7.98 o 
  -7   2   6       11.33       15.59      3.77 o 
  -6   2   6      377.24      367.72     15.66 o 
  -5   2   6      607.17      562.81     17.88 o 
  -4   2   6      559.61      522.63     16.47 o 
  -3   2   6     1038.64     1038.82     21.72 o 
  -2   2   6       30.49       24.45      4.51 o 
  -1   2   6        2.32        4.36      3.32 o 
   0   2   6       28.04       29.48      3.47 o 
   1   2   6      104.12       95.59      8.20 o 
   2   2   6        7.33        7.98      3.84 o 
   3   2   6       64.30       65.45      8.57 o 
   4   2   6      215.76      273.46     15.88 o 
   5   2   6        4.95        1.63      7.02 o 
  -8   3   6       17.34       17.43      7.53 o 
  -7   3   6       11.07        0.00      6.21 o 
  -6   3   6        9.13       15.44      4.58 o 
  -5   3   6      174.78      183.79     11.01 o 
  -4   3   6       66.33       57.40      6.50 o 
  -3   3   6      449.78      475.87     15.07 o 
  -2   3   6      340.83      340.54     12.85 o 
  -1   3   6      334.30      322.73     12.78 o 
   0   3   6       80.25       78.42      5.04 o 
   1   3   6      170.30      157.27     10.42 o 
   2   3   6       85.24       74.02      8.27 o 
   3   3   6        0.00        0.59      3.77 o 
   4   3   6        8.91        8.57      7.39 o 
  -8   4   6       23.96       27.26      7.90 o 
  -7   4   6       40.86       39.08      6.50 o 
  -6   4   6       61.54       63.38      7.98 o 
  -5   4   6       40.42       43.21      6.50 o 
  -4   4   6        4.98        0.89      4.28 o 
  -3   4   6       43.78       53.56      5.98 o 
  -2   4   6      172.45      202.18      9.68 o 
  -1   4   6      251.46      228.77     10.86 o 
   0   4   6       21.60       17.82      3.21 o 
   1   4   6        0.11        4.88      3.92 o 
   2   4   6       12.03       14.33      5.47 o 
   3   4   6       38.11       32.65      6.50 o 
   4   4   6        6.21       -6.21      6.21 o 
  -8   5   6        0.32        5.98      4.58 o 
  -7   5   6      132.88      121.44     11.23 o 
  -6   5   6        1.64        8.57      4.58 o 
  -5   5   6       40.47       57.03      6.35 o 
  -4   5   6       53.71       53.56      6.21 o 
  -3   5   6       93.41       93.74      7.39 o 
  -2   5   6        0.18       -2.81      2.81 o 
  -1   5   6       74.34       68.18      7.09 o 
   0   5   6      487.20      455.42     16.88 o 
   1   5   6       86.72       83.69      7.98 o 
   2   5   6      148.59      127.20     10.71 o 
   3   5   6        0.20        7.68      4.95 o 
   4   5   6       59.51       63.75      9.09 o 
  -8   6   6        7.04        3.03      6.65 o 
  -7   6   6       30.18       36.71      6.57 o 
  -6   6   6       20.15       14.70      5.02 o 
  -5   6   6        8.46        9.97      4.14 o 
  -4   6   6       75.82       63.08      7.61 o 
  -3   6   6      163.81      156.01      9.60 o 
  -2   6   6      209.49      204.62     10.49 o 
  -1   6   6      183.07      170.05     10.27 o 
   0   6   6        0.64        7.31      3.10 o 
   1   6   6      133.36      120.48      9.68 o 
   2   6   6      149.39      138.73     11.01 o 
   3   6   6        7.88        8.49      5.39 o 
   4   6   6       12.04       13.44      5.76 o 
  -8   7   6       11.49        0.00      6.65 o 
  -7   7   6      138.10      135.03     12.34 o 
  -6   7   6        7.85        6.06      5.32 o 
  -5   7   6      170.13      147.74     10.93 o 
  -4   7   6      209.89      201.07     11.45 o 
  -3   7   6       13.98       13.59      4.28 o 
  -2   7   6        2.21        1.40      3.47 o 
  -1   7   6      437.52      427.70     15.36 o 
   0   7   6      130.94      124.68     12.71 o 
   1   7   6        5.39        1.11      5.10 o 
   2   7   6       28.38       14.33      6.50 o 
   3   7   6       13.36        7.39      6.35 o 
   4   7   6       20.74       22.16      7.90 o 
  -8   8   6       18.68       11.97      7.98 o 
  -7   8   6       10.71        7.09      5.39 o 
  -6   8   6       77.00       76.45      7.90 o 
  -5   8   6      608.38      569.68     20.31 o 
  -4   8   6       20.06       20.17      5.91 o 
  -3   8   6       31.30       29.84      6.13 o 
  -2   8   6      158.12      129.64      9.75 o 
  -1   8   6      119.52      134.66      9.60 o 
   0   8   6      387.25      358.73     20.79 o 
   1   8   6      132.78      135.18     10.64 o 
   2   8   6       16.96       22.83      5.47 o 
   3   8   6      111.03      133.04     12.34 o 
   4   8   6       51.47       31.39     10.27 o 
  -7   9   6       27.27       33.46      4.95 o 
  -6   9   6        2.72        1.33      4.58 o 
  -5   9   6      111.69      104.01      9.90 o 
  -4   9   6        9.17        9.23      4.58 o 
  -3   9   6      591.99      567.39     18.54 o 
  -2   9   6      645.82      667.34     19.94 o 
  -1   9   6       31.48       39.30      6.21 o 
   0   9   6      125.40      126.06      7.38 o 
   1   9   6      803.08      786.41     23.42 o 
   2   9   6        2.47        4.51      6.28 o 
   3   9   6       90.51       85.91     11.08 o 
   4   9   6        7.66        2.44      7.24 o 
  -7  10   6       37.44       25.63      8.42 o 
  -6  10   6       86.67       78.38      9.97 o 
  -5  10   6       85.23       71.80      9.46 o 
  -4  10   6       80.97       75.05      8.79 o 
  -3  10   6      277.81      266.89     13.30 o 
  -2  10   6       36.91       37.60      7.24 o 
  -1  10   6       17.79       17.73      5.54 o 
   0  10   6        0.76       -0.50      3.81 o 
   1  10   6       16.53       18.17      5.76 o 
   2  10   6       18.80       21.94      6.21 o 
   3  10   6      155.40      155.64     13.37 o 
  -7  11   6       19.73       17.21      7.09 o 
  -6  11   6      126.61      127.35     11.30 o 
  -5  11   6        9.65       19.28      4.95 o 
  -4  11   6      270.90      259.80     13.67 o 
  -3  11   6        0.55        2.29      3.32 o 
  -2  11   6       18.14       30.21      5.32 o 
  -1  11   6     1761.72     1728.10     34.13 o 
   0  11   6      460.26      495.22     13.92 o 
   1  11   6        1.94        5.69      4.28 o 
   2  11   6       43.49       37.45      7.39 o 
   3  11   6       71.96       86.87     10.78 o 
  -7  12   6       21.90       20.31      7.76 o 
  -6  12   6      198.46      210.01     14.26 o 
  -5  12   6       56.48       65.97      8.13 o 
  -4  12   6       44.26       55.33      7.17 o 
  -3  12   6      341.10      347.48     16.77 o 
  -2  12   6        5.79        7.68      4.88 o 
  -1  12   6       29.17       23.93      7.53 o 
   0  12   6       94.48       87.24      6.96 o 
   1  12   6      104.51      101.20     10.64 o 
   2  12   6       57.44       60.87      8.86 o 
   3  12   6        0.46       -2.44      6.65 o 
  -6  13   6        1.09        3.84      6.21 o 
  -5  13   6       21.28       19.80      6.43 o 
  -4  13   6       69.61       72.91      8.64 o 
  -3  13   6      144.37      145.45     11.23 o 
  -2  13   6       25.09       31.25      6.72 o 
  -1  13   6      167.56      159.34     12.41 o 
   0  13   6      144.21      141.60     17.32 o 
   1  13   6      140.36      141.98     11.97 o 
   2  13   6       43.79       36.34      7.17 o 
  -6  14   6       92.58      120.41     12.26 o 
  -5  14   6      250.06      247.31     15.73 o 
  -4  14   6        5.98        6.28      5.02 o 
  -3  14   6       22.43       16.10      6.80 o 
  -2  14   6      139.03      150.84     11.38 o 
  -1  14   6       42.35       42.11      8.42 o 
   0  14   6       22.02       22.68      4.60 o 
   1  14   6       32.23       36.05      8.64 o 
   2  14   6        1.07        4.73      6.13 o 
  -5  15   6       23.60       20.31      7.46 o 
  -4  15   6       15.90       25.78      6.94 o 
  -3  15   6       26.04       27.70      8.42 o 
  -2  15   6       21.22       15.44      6.35 o 
  -1  15   6       14.59       24.75      5.47 o 
   0  15   6        2.14        4.30      3.99 o 
   1  15   6        5.31       10.05      5.39 o 
  -4  16   6      131.60      130.01     12.63 o 
  -3  16   6       53.76       66.11      9.31 o 
  -2  16   6        3.62        4.43      6.06 o 
  -1  16   6        1.74       -4.51      5.17 o 
   0  16   6        2.75       -1.05      4.49 o 
   1  16   6        0.54       -2.44      5.47 o 
  -3  17   6        3.95       -1.63      6.35 o 
  -2  17   6        0.04        2.36      5.24 o 
  -1  17   6        0.71        8.72      4.65 o 
   0  17   6       18.39       25.73      5.33 o 
  -8   1   7       16.70       21.79      5.76 o 
  -7   1   7        6.29        9.23      6.13 o 
  -6   1   7        0.07        1.77      4.43 o 
  -5   1   7       56.40       57.25      7.09 o 
  -4   1   7      350.80      370.75     15.07 o 
  -3   1   7        0.01        2.81      3.03 o 
  -2   1   7       10.38       12.48      4.43 o 
  -1   1   7      184.57      190.95     10.93 o 
   0   1   7      142.30      132.46      7.10 o 
   1   1   7      313.78      283.81     14.40 o 
   2   1   7       13.54       18.69      5.91 o 
   3   1   7       10.41        7.02      6.80 o 
   4   1   7       74.05       76.90     10.56 o 
  -8   2   7        1.62        6.06      6.50 o 
  -7   2   7       58.37       54.59      7.90 o 
  -6   2   7      200.45      200.11     12.26 o 
  -5   2   7      170.92      148.03     10.34 o 
  -4   2   7        3.21       -5.10      5.10 o 
  -3   2   7       27.88       35.31      6.06 o 
  -2   2   7      910.32      945.01     22.75 o 
  -1   2   7      205.55      197.97     11.23 o 
   0   2   7       83.54       72.66      5.77 o 
   1   2   7       62.26       53.26      8.13 o 
   2   2   7      171.59      176.03     12.63 o 
   3   2   7        2.55        4.21      6.50 o 
   4   2   7        7.93        7.24      7.53 o 
  -8   3   7        5.23        3.84      7.90 o 
  -7   3   7      128.68      131.78     12.26 o 
  -6   3   7        0.41        4.21      4.88 o 
  -5   3   7      152.42      146.19     10.34 o 
  -4   3   7     1518.29     1463.42     29.77 o 
  -3   3   7      162.92      142.79      9.75 o 
  -2   3   7        6.92        7.53      4.43 o 
  -1   3   7       13.38        9.23      4.51 o 
   0   3   7      135.21      143.47      7.18 o 
   1   3   7      113.95      111.84      9.09 o 
   2   3   7      112.83      124.10     10.93 o 
   3   3   7      151.43      173.67     13.96 o 
   4   3   7       27.11       36.49      8.57 o 
  -8   4   7       82.90       87.17     11.60 o 
  -7   4   7      306.93      298.65     16.69 o 
  -6   4   7      113.15      123.51      9.68 o 
  -5   4   7       93.98       94.26      9.23 o 
  -4   4   7       12.17       16.84      5.10 o 
  -3   4   7       43.31       45.80      5.84 o 
  -2   4   7      332.93      303.31     14.11 o 
  -1   4   7      154.93      161.92     10.19 o 
   0   4   7      629.13      629.88     26.19 o 
   1   4   7      179.54      187.11     12.41 o 
   2   4   7       13.06       10.93      5.84 o 
   3   4   7       20.34       24.60      8.79 o 
  -8   5   7       20.04       14.11      6.94 o 
  -7   5   7       12.91       13.89      6.21 o 
  -6   5   7      428.03      415.96     17.95 o 
  -5   5   7      615.76      597.53     20.76 o 
  -4   5   7        2.85       -1.55      4.36 o 
  -3   5   7        7.56        0.52      4.80 o 
  -2   5   7     1144.00     1105.23     25.63 o 
  -1   5   7        9.02       13.74      5.10 o 
   0   5   7      649.08      622.73     20.31 o 
   1   5   7       36.09       43.66      6.80 o 
   2   5   7       49.87       62.86      7.83 o 
   3   5   7      100.71      137.62     12.41 o 
  -8   6   7      127.48      145.97     13.00 o 
  -7   6   7        2.73        8.49      5.47 o 
  -6   6   7       44.91       46.39      8.42 o 
  -5   6   7      128.35      109.40      9.97 o 
  -4   6   7        4.86        6.50      5.32 o 
  -3   6   7      244.01      243.62     12.78 o 
  -2   6   7      353.73      357.53     14.77 o 
  -1   6   7      190.67      213.70     12.63 o 
   0   6   7      441.88      427.99     12.59 o 
   1   6   7       73.58       58.65      9.38 o 
   2   6   7       79.89       98.47      9.23 o 
   3   6   7      100.78       91.60     12.78 o 
  -8   7   7        5.67        1.63      6.06 o 
  -7   7   7      113.68      117.60     11.52 o 
  -6   7   7       27.62       30.73      7.83 o 
  -5   7   7        8.50        9.53      5.17 o 
  -4   7   7      243.46      243.99     13.30 o 
  -3   7   7      224.35      242.66     13.15 o 
  -2   7   7       32.44       35.53      5.98 o 
  -1   7   7      103.24      115.16      9.90 o 
   0   7   7      100.23       83.60      7.16 o 
   1   7   7       43.07       44.25      8.35 o 
   2   7   7      283.36      258.47     15.96 o 
   3   7   7       84.12       94.48     10.86 o 
  -7   8   7       36.96       44.76      8.94 o 
  -6   8   7      196.21      185.93     13.52 o 
  -5   8   7       16.33       20.39      5.32 o 
  -4   8   7       76.86       83.18      8.35 o 
  -3   8   7       27.61       18.32      5.39 o 
  -2   8   7       10.90       15.96      4.65 o 
  -1   8   7      435.47      458.58     18.17 o 
   0   8   7      399.63      403.15     41.70 o 
   1   8   7        7.38        5.17      6.21 o 
   2   8   7       17.86       18.39      7.61 o 
   3   8   7       50.34       52.82      9.31 o 
  -7   9   7       16.05       32.28      7.02 o 
  -6   9   7      112.81      134.37     11.38 o 
  -5   9   7       19.04       37.16      6.57 o 
  -4   9   7      111.34      109.99      9.97 o 
  -3   9   7      117.33      106.52      9.97 o 
  -2   9   7      187.15      195.31     11.82 o 
  -1   9   7      115.69      125.73     10.34 o 
   0   9   7      129.37      128.12      7.76 o 
   1   9   7       39.22       24.01      8.20 o 
   2   9   7        8.19       -3.62      6.72 o 
   3   9   7        0.60       -5.69      7.09 o 
  -7  10   7       10.62        2.36      6.57 o 
  -6  10   7       37.89       20.24      8.20 o 
  -5  10   7       11.36        2.66      5.84 o 
  -4  10   7       59.82       50.16      7.39 o 
  -3  10   7       13.31       11.52      5.76 o 
  -2  10   7      139.37      109.92      9.82 o 
  -1  10   7        6.07        7.98      5.24 o 
   0  10   7        1.79        0.85      7.09 o 
   1  10   7      110.93       94.77     10.86 o 
   2  10   7        1.53       -2.29      5.69 o 
  -6  11   7       73.82       58.50      9.68 o 
  -5  11   7        1.07       11.08      5.32 o 
  -4  11   7       56.67       68.18      8.57 o 
  -3  11   7       19.89       13.30      5.91 o 
  -2  11   7       92.83       82.44      9.82 o 
  -1  11   7        8.93        1.92      5.54 o 
   0  11   7        0.39        4.18      3.14 o 
   1  11   7        8.21       -5.02      7.02 o 
   2  11   7        0.04       -6.43      6.43 o 
  -6  12   7        3.19        4.65      5.76 o 
  -5  12   7       13.57       -2.88      7.61 o 
  -4  12   7       49.66       41.22      7.90 o 
  -3  12   7        0.14        6.65      4.80 o 
  -2  12   7        3.97        7.24      4.80 o 
  -1  12   7        5.84        6.72      5.39 o 
   0  12   7       53.74       64.58      5.98 o 
   1  12   7        4.18       -5.24      6.06 o 
   2  12   7        1.22        5.69      4.95 o 
  -6  13   7        0.49        1.63      5.76 o 
  -5  13   7       84.03      103.12     10.42 o 
  -4  13   7       29.55       23.79      7.76 o 
  -3  13   7        4.01        4.88      5.17 o 
  -2  13   7       16.81       12.48      6.35 o 
  -1  13   7        8.33        1.40      5.02 o 
   0  13   7       13.69       14.10      4.54 o 
   1  13   7       35.34       31.32      8.94 o 
  -5  14   7       22.00       21.42      7.39 o 
  -4  14   7        5.62        4.51      6.13 o 
  -3  14   7       18.51       30.88      6.72 o 
  -2  14   7       48.64       54.74      9.01 o 
  -1  14   7        5.15       11.89      5.91 o 
   0  14   7       62.00       68.40     11.52 o 
   1  14   7       30.57       24.60      7.53 o 
  -4  15   7       37.59       33.32      9.75 o 
  -3  15   7       44.40       57.91      8.57 o 
  -2  15   7       67.81       72.98      9.16 o 
  -1  15   7        1.39        2.36      5.61 o 
   0  15   7       14.54       21.26      4.81 o 
  -3  16   7       13.86       11.38      6.06 o 
  -2  16   7       43.93       36.42      9.16 o 
  -8   0   8        2.25       -0.81      7.76 o 
  -7   0   8       36.84       38.56      8.20 o 
  -6   0   8      161.99      157.05     12.04 o 
  -5   0   8      856.98      801.19     24.67 o 
  -4   0   8       26.91       24.67      5.91 o 
  -3   0   8      832.53      753.69     22.75 o 
  -2   0   8     2132.66     1927.69     35.46 o 
  -1   0   8       19.26       17.51      6.50 o 
   0   0   8      210.47      180.26      8.90 o 
   1   0   8        0.59       -3.25      5.39 o 
   2   0   8        0.01       -2.14      5.17 o 
   3   0   8      135.61      144.05     13.37 o 
  -8   1   8      163.65      166.80     15.00 o 
  -7   1   8      324.47      324.58     18.32 o 
  -6   1   8        2.56        1.92      5.17 o 
  -5   1   8       88.58      108.59      9.82 o 
  -4   1   8      149.75      132.74     10.42 o 
  -3   1   8      130.53      121.22     10.34 o 
  -2   1   8       75.88       67.89      8.57 o 
  -1   1   8       85.90       86.65      9.16 o 
   0   1   8      178.82      168.87     11.45 o 
   1   1   8      120.97       97.06     10.71 o 
   2   1   8       27.99       23.19      8.79 o 
   3   1   8        6.94        7.31      8.05 o 
  -8   2   8        0.47       -2.44      6.35 o 
  -7   2   8        0.59       -3.62      6.13 o 
  -6   2   8       28.68       23.49      6.57 o 
  -5   2   8      314.56      310.55     15.44 o 
  -4   2   8      456.49      395.05     17.65 o 
  -3   2   8      456.75      453.34     17.43 o 
  -2   2   8       65.28       52.96      7.61 o 
  -1   2   8       47.21       49.64      7.17 o 
   0   2   8      122.48      120.08      7.21 o 
   1   2   8       16.88       17.80      5.91 o 
   2   2   8       85.17       73.65     10.27 o 
   3   2   8       26.77       46.39      9.01 o 
  -8   3   8        0.11       -2.44      5.39 o 
  -7   3   8       37.47       36.27      8.57 o 
  -6   3   8      189.09      188.29     13.67 o 
  -5   3   8        8.95        6.72      5.91 o 
  -4   3   8       17.05       20.09      4.65 o 
  -3   3   8       33.50       25.04      5.69 o 
  -2   3   8       14.04       20.09      5.61 o 
  -1   3   8      365.84      352.58     16.03 o 
   0   3   8        0.80        2.62      2.91 o 
   1   3   8        0.23        7.31      3.92 o 
   2   3   8      161.90      169.23     12.63 o 
  -8   4   8        0.09       -5.76      6.28 o 
  -7   4   8      214.10      224.12     15.36 o 
  -6   4   8       89.24       96.18     10.34 o 
  -5   4   8       43.74       35.16      7.02 o 
  -4   4   8       10.94        8.72      4.88 o 
  -3   4   8      154.61      154.76     11.23 o 
  -2   4   8        0.78        6.28      3.92 o 
  -1   4   8        0.67       -2.95      4.14 o 
   0   4   8       27.91       33.11      4.57 o 
   1   4   8        2.18       -4.73      5.69 o 
   2   4   8        9.96        5.98      7.17 o 
  -7   5   8        0.40       -5.98      5.98 o 
  -6   5   8        1.54        5.47      4.51 o 
  -5   5   8        0.92       10.05      3.69 o 
  -4   5   8        6.69        1.18      5.32 o 
  -3   5   8        8.98       12.78      3.92 o 
  -2   5   8        9.22        6.94      4.28 o 
  -1   5   8       22.28       14.40      5.47 o 
   0   5   8        6.19       13.97      3.91 o 
   1   5   8        0.44        4.80      4.51 o 
   2   5   8        0.25        5.32      5.32 o 
  -7   6   8        0.07        0.00      5.91 o 
  -6   6   8       49.88       54.22      8.49 o 
  -5   6   8        3.46        9.68      3.32 o 
  -4   6   8      130.60      116.64     10.56 o 
  -3   6   8      167.91      162.88     11.52 o 
  -2   6   8       20.93       17.29      5.39 o 
  -1   6   8        0.73        0.00      4.73 o 
   0   6   8        7.81        7.32      3.09 o 
   1   6   8       30.81       22.53      6.94 o 
   2   6   8        2.73       -3.10      7.39 o 
  -7   7   8       22.10       39.74      7.53 o 
  -6   7   8       18.81       19.21      6.43 o 
  -5   7   8        0.25        0.66      5.39 o 
  -4   7   8        0.21        1.85      4.73 o 
  -3   7   8       10.04       -0.59      5.39 o 
  -2   7   8       16.10       18.98      6.21 o 
  -1   7   8      136.03      106.08     10.71 o 
   0   7   8       14.15       12.17      7.35 o 
   1   7   8       11.69        5.02      6.13 o 
   2   7   8       33.56       49.71      8.35 o 
  -7   8   8        0.07       -2.36      4.58 o 
  -6   8   8      105.73       84.21     10.34 o 
  -5   8   8       68.64       68.18      8.94 o 
  -4   8   8        9.37       13.59      5.39 o 
  -3   8   8      113.99      120.78     10.64 o 
  -2   8   8       70.45       67.81      9.53 o 
  -1   8   8       38.34       57.99      7.61 o 
   0   8   8       18.94       15.62      4.26 o 
   1   8   8       22.39       27.41      6.06 o 
   2   8   8       15.00       22.68      7.61 o 
  -6   9   8       25.81       27.18      7.61 o 
  -5   9   8       41.99       66.93      7.46 o 
  -4   9   8        1.10       -0.66      5.17 o 
  -3   9   8       16.24       15.07      4.80 o 
  -2   9   8        9.67       12.48      5.61 o 
  -1   9   8      173.07      185.56     12.93 o 
   0   9   8      105.44      115.48      7.65 o 
   1   9   8       46.43       50.38      9.68 o 
  -6  10   8       55.42       71.73      9.97 o 
  -5  10   8       57.34       59.17      9.38 o 
  -4  10   8       45.96       45.28      8.86 o 
  -3  10   8      198.75      202.25     13.89 o 
  -2  10   8       30.31       33.39      7.31 o 
  -1  10   8        0.09       14.04      4.65 o 
   0  10   8       25.79       19.29      5.65 o 
   1  10   8       10.84       10.27      7.02 o 
  -6  11   8       20.56       33.91      8.42 o 
  -5  11   8       40.86       53.04      8.86 o 
  -4  11   8        3.13       -0.74      5.54 o 
  -3  11   8       30.98       16.99      7.76 o 
  -2  11   8       74.79       91.60      9.75 o 
  -1  11   8      160.18      165.98     13.22 o 
   0  11   8       32.57       46.63      8.38 o 
   1  11   8       40.78       38.34      8.86 o 
  -5  12   8       93.22      102.46     12.34 o 
  -4  12   8       10.26       26.45      6.65 o 
  -3  12   8       88.25      111.69     10.56 o 
  -2  12   8       53.67       49.64      8.72 o 
  -1  12   8       10.34       11.38      5.76 o 
   0  12   8       16.89       22.25      5.13 o 
  -4  13   8        1.49        3.92      5.02 o 
  -3  13   8        4.52        8.49      5.91 o 
  -2  13   8        2.30        8.49      6.21 o 
  -1  13   8      102.28      119.52     11.97 o 
  -3  14   8       99.30       84.88     11.45 o 
  -2  14   8       59.49       60.72     11.15 o 
  -7   1   9        0.00        1.55      5.54 o 
  -6   1   9       14.45       22.31      6.65 o 
  -5   1   9       18.04       14.18      6.28 o 
  -4   1   9      101.15       79.48      9.16 o 
  -3   1   9      175.59      158.89     12.41 o 
  -2   1   9        3.27        7.09      5.17 o 
  -1   1   9        0.83        5.98      4.73 o 
   0   1   9        8.75        3.02      4.27 o 
   1   1   9        3.53        2.29      6.35 o 
  -7   2   9        0.01       -1.55      6.28 o 
  -6   2   9       23.38       16.62      7.02 o 
  -5   2   9       28.90       30.51      7.31 o 
  -4   2   9        1.38        9.75      4.36 o 
  -3   2   9        1.84       -0.66      4.95 o 
  -2   2   9        7.17       11.67      5.47 o 
  -1   2   9       12.19       13.37      5.54 o 
   0   2   9       18.31       24.92      5.36 o 
   1   2   9       34.44       41.51      7.53 o 
  -7   3   9       31.94       29.25      8.49 o 
  -6   3   9       34.12       26.96      6.50 o 
  -5   3   9       21.84       26.74      7.24 o 
  -4   3   9       53.69       66.33      9.23 o 
  -3   3   9      162.11      177.14     11.75 o 
  -2   3   9      287.48      289.27     15.44 o 
  -1   3   9      134.43      155.64     11.89 o 
   0   3   9        0.71       -1.85      3.84 o 
   1   3   9        8.41       -7.46      7.46 o 
  -7   4   9       28.91       29.55      9.01 o 
  -6   4   9       13.40       11.08      6.13 o 
  -5   4   9       26.41       31.25      7.09 o 
  -4   4   9       39.89       33.98      7.90 o 
  -3   4   9        2.06        1.99      4.65 o 
  -2   4   9       79.57       82.81      9.16 o 
  -1   4   9       27.73       39.15      6.65 o 
   0   4   9       61.82       57.09      6.06 o 
   1   4   9      136.04      152.98     12.19 o 
  -7   5   9        8.66       12.19      6.43 o 
  -6   5   9        1.24        1.48      5.61 o 
  -5   5   9        8.01        5.69      6.06 o 
  -4   5   9      290.71      291.05     16.18 o 
  -3   5   9      205.22      197.01     14.18 o 
  -2   5   9       79.72       81.63      9.68 o 
  -1   5   9       41.22       37.01      7.83 o 
   0   5   9        1.51       -1.14      4.09 o 
   1   5   9        4.09        2.36      5.98 o 
  -6   6   9      101.28      125.43     11.45 o 
  -5   6   9        5.90        9.38      6.43 o 
  -4   6   9       15.22       18.02      6.65 o 
  -3   6   9        0.01        2.73      4.28 o 
  -2   6   9      194.31      164.73     13.15 o 
  -1   6   9       69.84       73.43      9.75 o 
   0   6   9       52.67       64.48      7.04 o 
   1   6   9      110.31      132.96     12.11 o 
  -6   7   9       56.22       79.78      9.01 o 
  -5   7   9       45.13       59.76      8.42 o 
  -4   7   9      104.34      112.95     11.45 o 
  -3   7   9       13.93       19.58      5.32 o 
  -2   7   9       17.97       15.51      7.09 o 
  -1   7   9       29.01       26.30      7.17 o 
   0   7   9        1.07       -0.11      4.46 o 
  -6   8   9       42.26       29.70      8.35 o 
  -5   8   9        8.91       22.75      5.54 o 
  -4   8   9        0.25        1.48      4.14 o 
  -3   8   9       12.00       25.19      6.06 o 
  -2   8   9       92.08       91.52     10.42 o 
  -1   8   9       68.21       76.53      9.53 o 
   0   8   9       69.73       71.37      7.34 o 
  -5   9   9        0.53       -5.61      5.61 o 
  -4   9   9       22.85       34.64      7.53 o 
  -3   9   9       47.22       43.80      8.72 o 
  -2   9   9        0.24        0.74      4.14 o 
  -1   9   9        5.34        7.76      5.54 o 
   0   9   9        3.69        6.59      3.98 o 
  -5  10   9        0.97        8.05      5.84 o 
  -4  10   9       14.27       12.48      6.21 o 
  -3  10   9        6.87        0.74      5.69 o 
  -2  10   9       15.09       29.40      6.35 o 
  -1  10   9       39.64       27.11      9.09 o 
  -4  11   9        0.10       -5.54      5.54 o 
  -3  11   9        1.07        0.00      4.36 o 
  -2  11   9        0.01        3.99      4.73 o 
  -6   0  10        7.37        9.60      6.80 o 
  -5   0  10        9.52       11.38      6.87 o 
  -4   0  10       84.05       78.30     10.64 o 
  -3   0  10      287.22      270.80     16.84 o 
  -2   0  10      162.15      173.08     13.52 o 
  -1   0  10       11.96       17.80      6.50 o 
  -6   1  10       13.74       14.40      7.09 o 
  -5   1  10       51.10       47.28      8.64 o 
  -4   1  10       64.97       68.85      9.82 o 
  -3   1  10        0.37        0.00      5.39 o 
  -2   1  10        3.25        2.22      5.32 o 
  -1   1  10        0.02        0.00      5.69 o 
  -6   2  10        0.69       -7.31      7.31 o 
  -5   2  10       78.57       70.47      9.09 o 
  -4   2  10       40.95       29.77      7.24 o 
  -3   2  10       45.73       40.63      7.68 o 
  -2   2  10      125.75      105.19     11.97 o 
  -1   2  10       62.82       62.42     10.71 o 
  -6   3  10       12.68       10.56      6.35 o 
  -5   3  10       57.09       68.77     10.19 o 
  -4   3  10       49.94       50.31      7.61 o 
  -3   3  10        5.10       17.14      5.10 o 
  -2   3  10        3.72        5.32      6.21 o 
  -1   3  10        2.69        1.55      6.80 o 
  -5   4  10        8.91       10.19      5.47 o 
  -4   4  10       17.14       22.01      6.65 o 
  -3   4  10       43.63       58.14      9.23 o 
  -2   4  10        0.17        2.29      6.35 o 
  -1   4  10        9.58       18.32      6.72 o 
  -5   5  10       15.86       26.22      6.57 o 
  -4   5  10        1.77       -3.84      6.06 o 
  -3   5  10        0.06        3.84      4.95 o 
  -2   5  10        1.88       10.12      6.06 o 
  -1   5  10       26.79       41.15      8.05 o 
  -5   6  10        0.51        3.25      5.10 o 
  -4   6  10        4.87        5.54      7.02 o 
  -3   6  10       16.39       21.13      6.80 o 
  -2   6  10       52.39       62.64     10.34 o 
  -4   7  10        4.19        3.25      6.13 o 
  -3   7  10        4.25        6.35      5.61 o 
  -2   7  10        5.75        7.31      6.43 o 
  -3   8  10       15.44       24.52      6.35 o 
                                                 
